# Supplementary material for: Understanding the Potential Gene Regulatory Network of Starch Biosynthesis in Tartary Buckwheat by RNA-Seq
Source: Int J Mol Sci. 2022 Dec 12;23(24):15774. doi: 10.3390/ijms232415774 (PMC9779217; doi:10.3390/ijms232415774)
Supplement: Supplementary file 1 [file ijms-23-15774-s001.zip]

Archive with 9 entries (9 files):
- Supplementary Figure S1. Sample cluster of the transcriptome. Each square indicates the Pear-soní»s correlation coefficient of a pair of samples..pdf
- Supplementary Figure S2. Top 20 enriched KEGG pathways of the transcriptome.pdf
- Supplementary Figure S3. Histogram of the KOG (euKaryotic Ortholog Groups of proteins) clas-sification of the transcriptome.pdf
- Supplementary Figure S4. Top 50 enriched GO items of the transcriptome.pdf
- Supplementary Table S1. Amylose and amylopectin contents in the matured seeds of 20 Tartary buckwheat varieties (lines).xlsx
- Supplementary Table S2. Summary statistics of RNA-seq results..xlsx
- Supplementary Table S3. List of genes related to starch biosynthesis pathway..xlsx
- Supplementary Table S4. Hub genes identified in four trait-specific modules, namely greenyellow, pink, brown, and lightcyan..xlsx
- Supplementary Table S5. Significantly enriched pathways for the hub genes in four trait-specific modules at corrected p-value ú╝ 0.05 level..xlsx
