# Supplementary material for: Understanding the Potential Gene Regulatory Network of Starch Biosynthesis in Tartary Buckwheat by RNA-Seq
Source: Int J Mol Sci. 2022 Dec 12;23(24):15774. doi: 10.3390/ijms232415774 (PMC9779217; doi:10.3390/ijms232415774)
Supplement: Supplementary file 1 [file ijms-23-15774-s001.zip › Supplementary Table S1. Amylose and amylopectin contents in the matured seeds of 20 Tartary buckwheat varieties (lines).xlsx]

## Sheet: 直链淀粉
指标名称：直链淀粉
检测方法：比色法
样本数量：40
样本稀释100倍
检测样本对应表
	1	2	3	4	5	6	7	8	9	10	11	12
A	1-1	1-2	2-1	2-2	3-1	3-2	4-1	4-2	5-1	5-2	6-1	6-2
B	7-1	7-2	8-1	8-2	9-1	9-2	10-1	10-2	11-1	11-2	12-1	12-2
C	20-1	20-2	24-1	24-2	30-1	30-2	48-1	48-2	50-1	50-2	51-1	51-2
D	58-1	58-2	59-1	59-2
一、原始重量（g）
	1	2	3	4	5	6	7	8	9	10	11	12
A	0.1018	0.1026	0.1012	0.1026	0.1048	0.1042	0.1039	0.1037	0.1046	0.1	0.1	0.1012
B	0.1027	0.1022	0.1019	0.1048	0.1006	0.1013	0.1018	0.1037	0.103	0.1047	0.1014	0.1048
C	0.1014	0.1046	0.1004	0.1019	0.103	0.1023	0.1048	0.1007	0.1014	0.102	0.1014	0.1011
D	0.1018	0.1032	0.1019	0.1048
二 、原始读数
	1	2	3	4	5	6	7	8	9	10	11	12
A	0.234	0.234	0.245	0.244	0.243	0.242	0.247	0.245	0.243	0.245	0.247	0.248
B	0.232	0.234	0.245	0.247	0.228	0.228	0.23	0.226	0.232	0.232	0.225	0.23
C	0.234	0.239	0.23	0.225	0.247	0.249	0.235	0.231	0.22	0.222	0.22	0.22
D	0.22	0.221	0.243	0.245
三、标准曲线分析
	直链淀粉含量(mg/g 干重)= [(A 测定-A 空白-0.0062)×V1] ÷0.8775÷(W×V1÷V2) =1.14×(A测定-A 空白-0.0062) ÷W V1：加入反应体系中样本体积，0.02mL；V2：加入提取液体积，1 mL；W：样本质量，g
四、样本含量（直链淀粉含量(mg/g 干重)）
	1	2	3	4	5	6	7	8	9	10	11	12
A	192.389	190.889	205.921	202	196.672	196.71	202.764	200.957	197.048	208.392	210.672	209.3
B	188.483	191.636	204.506	201.023	187.885	186.586	187.91	180.069	187.934	184.883	183.03	182.531
C	193.148	192.688	190.53	182.132	204.536	208.164	187.969	191.094	177.408	178.6	177.408	177.935
D	176.711	175.419	202.269	198.847
测试人：汤旭峰
负责人：周俊清
日期：2020.04.21

## Sheet: 支链淀粉
指标名称：支链淀粉
检测方法：比色法
样本数量：40
样本稀释100倍
检测样本对应表
	1	2	3	4	5	6	7	8	9	10	11	12
A	1-1	1-2	2-1	2-2	3-1	3-2	4-1	4-2	5-1	5-2	6-1	6-2
B	7-1	7-2	8-1	8-2	9-1	9-2	10-1	10-2	11-1	11-2	12-1	12-2
C	20-1	20-2	24-1	24-2	30-1	30-2	48-1	48-2	50-1	50-2	51-1	51-2
D	58-1	58-2	59-1	59-2
一、原始重量（g）
	1	2	3	4	5	6	7	8	9	10	11	12
A	0.1018	0.1026	0.1012	0.1026	0.1048	0.1042	0.1039	0.1037	0.1046	0.1	0.1	0.1012
B	0.1027	0.1022	0.1019	0.1048	0.1006	0.1013	0.1018	0.1037	0.103	0.1047	0.1014	0.1048
C	0.1014	0.1046	0.1004	0.1019	0.103	0.1023	0.1048	0.1007	0.1014	0.102	0.1014	0.1011
D	0.1018	0.1032	0.1019	0.1048
二 、原始读数（550nm）
	1	2	3	4	5	6	7	8	9	10	11	12
A	0.269	0.287	0.288	0.279	0.281	0.283	0.262	0.274	0.289	0.266	0.275	0.292
B	0.282	0.26	0.276	0.277	0.266	0.291	0.264	0.281	0.257	0.283	0.267	0.285
C	0.288	0.261	0.287	0.278	0.259	0.266	0.265	0.284	0.271	0.264	0.273	0.288
D	0.257	0.279	0.267	0.275
三 、原始读数（743nm）
	1	2	3	4	5	6	7	8	9	10	11	12
A	0.251	0.269	0.269	0.26	0.261	0.263	0.242	0.254	0.267	0.244	0.253	0.27
B	0.264	0.242	0.255	0.256	0.245	0.27	0.244	0.261	0.24	0.266	0.246	0.264
C	0.269	0.242	0.27	0.261	0.24	0.247	0.248	0.267	0.251	0.244	0.255	0.27
D	0.24	0.262	0.247	0.255
四、标准曲线分析
	支链淀粉含量(mg/g 干重)= [(ΔA 测定-ΔA 空白-0.0076)×V1] ÷0.0607÷(W×V1÷V2) =16.47×(ΔA 测定-ΔA 空白-0.0076) ÷W V1：加入反应体系中样本体积，0.02mL；V2：加入提取液体积，1 mL；mg/mL；W：样本质量，g
五、样本含量（支链淀粉含量(mg/g 干重)）
	1	2	3	4	5	6	7	8	9	10	11	12
A	216.796	215.105	234.356	231.158	242.021	243.415	244.117	244.588	273.975	286.578	286.578	283.18
B	214.896	215.947	265.072	257.737	268.497	266.642	249.153	244.588	198.28	195.06	266.379	257.737
C	233.893	226.738	203.414	200.42	230.26	231.836	194.874	202.808	250.136	248.665	217.651	218.297
D	200.617	197.895	248.909	242.021
测试人：汤旭峰
负责人：周俊清
日期：2020.04.21

## Sheet: 数据整理
编号	品种名称	直链淀粉	支链淀粉	总淀粉	直链淀粉	支链淀粉	直链淀粉1	直链淀粉2	直链淀粉3	支链淀粉1	支链淀粉2
1	毕苦2号	0.470176	0.529824	407.589	191.639	215.95	192.389	190.889		216.796	215.105
2	晋荞2号	0.467031	0.532969	436.717	203.96	232.757	205.921	202		234.356	231.158
	晋2（第一次数据）	0.507234	0.492766	406.129	206.002	200.127	201.943	206.95	209.114	203.82	198.087	198.472
3	九江苦荞	0.447626	0.552374	439.409	196.691	242.718	196.672	196.71		242.021	243.415
4	贵米苦11号	0.452386	0.547614	446.213	201.86	244.353	202.764	200.957		244.117	244.588
	米11（第一次数据）	0.38788	0.61212	452.227	175.41	276.817	176.202	173.844	176.182	274.237	276.353	279.861
5	米127	0.419713	0.580287	482.996	202.72	280.277	197.048	208.392		273.975	286.578
6	米13	0.42433	0.57567	494.865	209.986	284.879	210.672	209.3		286.578	283.18
7	米18	0.468726	0.531274	405.481	190.059	215.421	188.483	191.636		214.896	215.947
8	米5	0.436834	0.563166	464.169	202.765	261.404	204.506	201.023		265.072	257.737
9	米55	0.411683	0.588317	454.805	187.236	267.569	187.885	186.586		268.497	266.642
10	黔黑荞1号	0.427028	0.572972	430.86	183.99	246.871	187.91	180.069		249.153	244.588
11	黔苦2号	0.486606	0.513394	383.078	186.408	196.67	187.934	184.883		198.28	195.06
12	品苦1号	0.410892	0.589108	444.838	182.78	262.058	183.03	182.531		266.379	257.737
20	小米苦荞	0.455819	0.544181	423.234	192.918	230.316	193.148	192.688		233.893	226.738
24	大米荞	0.479927	0.520073	388.248	186.331	201.917	190.53	182.132		203.414	200.42
30	金苦荞	0.471767	0.528233	437.398	206.35	231.048	204.536	208.164		230.26	231.836
48	三亚B69,~70，黑米15，伏株系，2020.3.2	0.488015	0.511985	388.373	189.532	198.841	187.969	191.094		194.874	202.808
50	三亚B60，黄米优系，结实较好，矮丛直立，2020.3.2	0.416477	0.583523	427.405	178.004	249.4	177.408	178.6		250.136	248.665
51	三亚B68，黑米，矮分枝直立，优系结实好，大黑粒，扩繁，2020.3.2	0.449068	0.550932	395.645	177.672	217.974	177.408	177.935		217.651	218.297
58	1912-98，C28，黄米三亚5-129，叶枯迟熟系，2020.2.28	0.469105	0.530895	375.321	176.065	199.256	176.711	175.419		200.617	197.895
59	1912-103，米荞优系，三亚A5,2020.2.28	0.449659	0.550341	446.023	200.558	245.465	202.269	198.847		248.909	242.021

## Sheet: 播种编号
编号	箱数	行数	编号	品种名称
1	茶场右1厢	3	1	毕苦2号
3	茶场右1厢	3	3	九江苦荞
5	茶场右1厢	3	5	米127
6	茶场右1厢	3	6	米13
7	茶场右2厢	3	7	米18
8	茶场右2厢	3	8	米5
9	茶场右2厢	3	9	米55
10	茶场右2厢	3	10	黔黑荞1号
11	茶场右3厢	3	11	黔苦2号
13	茶场右3厢	3	13	黔苦3号
14	茶场右3厢	3	14	黔苦4号
15	茶场右3厢	3	15	黔苦5号
16	茶场右3厢	3	16	黔苦6号
17	茶场右4厢	3	17	黔威2号
18	茶场右4厢	3	18	黔威3号
19	茶场右4厢	3	19	威宁苦荞
20	茶场右4厢	3	20	小米苦荞
21	茶场右4厢	3	21	白荞3号
22	茶场右4厢	3	22	川荞1号
24	茶场右4厢	3	24	大米荞
25	茶场右4厢	3	25	定引1号
26	茶场右4厢	3	26	凤凰苦荞
27	茶场右4厢	3	27	甘荞1号
28	茶场右4厢	3	28	黑丰1号
29	茶场右4厢	3	29	黑苦1号
30	茶场右4厢	3	30	金苦荞
32	茶场右4厢	3	32	六苦2号
33	茶场右4厢	3	33	六苦3号
34	茶场右4厢	3	34	六苦4号
35	茶场右4厢	3	35	宁荞2号
36	茶场右4厢	3	36	平山苦荞
37	茶场右5厢	3	37	西藏山南苦荞
38	茶场右5厢	3	38	西农8840
39	茶场右5厢	3	39	西荞1号
40	茶场右5厢	3	40	细白苦荞
41	茶场右5厢	3	41	兴苦2号
42	茶场右5厢	3	42	玉上1号
43	茶场右5厢	3	43	于苦2号
45	茶场右5厢	3	45	昭苦2号
46	茶场右5厢	3	46	三亚A4-57,1912-88，自生大粒黑米 结实较好 2020.3.4
47	茶场右5厢	3	47	三亚B42，D群体 壮株 结实较好系,2020.3.1
48	茶场右5厢	3	48	三亚B69,~70，黑米15，伏株系，2020.3.2
49	茶场右5厢	3	49	1912-T859，三亚B51，黑米中杆，早熟，抗倒，结实较好，红杆，2020.3.1
50	茶场右5厢	3	50	三亚B60，黄米优系，结实较好，矮丛直立，2020.3.2
51	茶场右5厢	3	51	三亚B68，黑米，矮分枝直立，优系结实好，大黑粒，扩繁，2020.3.2
52	茶场右5厢	3	52	苦荞138，早熟叶红，2020.3.17
53	茶场右5厢	3	53	1912-100，四川黑县栉卡乡苦荞，壮株系，多分枝，三亚A1-21-28,2020.2.28
54	茶场右5厢	3	54	1408-1581，灰苦荞，桐城，来自中农作物所，单选，1013.115,2014.11.19，混收，网7后五厢-5，株系100cm，主分枝8，粗杆，紧凑，早熟，灰百粒
55	茶场右5厢	3	55	西荞2号苦荞，2019.11.20
56	茶场右5厢	3	56	三亚B53，自生黄米，1912-T861，红杆，结实好，2020.3.1
57	茶场右5厢	3	57	1912-78，黄米荞，1908-98，高杆结实较好，三亚A4-21,2020.2.29
58	茶场右6厢	3	58	1912-98，C28，黄米三亚5-129，叶枯迟熟系，2020.2.28
59	茶场右6厢	3	59	1912-103，米荞优系，三亚A5,2020.2.28
60	茶场右6厢	3	60	三亚B52，黑米中矮直立，绿杆结实较好，2020.3.1
61	茶场右6厢	3	61	三亚B37-B38，1912-T598，黄圆米，结实较好，2020.3.1
2	茶场右6厢	37	2	晋荞2号
4	茶场右6厢	30	4	贵米苦11号
12	茶场右6厢	23	12	品苦1号

## Sheet: 数据分析
编号	品种名称		20200626取样	直链淀粉	支链淀粉	总淀粉	直链淀粉	支链淀粉	支链/直链淀粉	支链-直链		直链	支链	差值	直链淀粉1	直链淀粉2	支链淀粉1	支链淀粉2
1	毕苦2号	1	2	0.470176	0.529824	407.589	191.639	215.95	1.12686	24.3115				小	192.389	190.889	216.796	215.105
2	晋荞2号	2	2	0.467031	0.532969	436.717	203.96	232.757	1.14119	28.7963	OK	大			205.921	202	234.356	231.158
3	九江苦荞	3	1	0.447626	0.552374	439.409	196.691	242.718	1.23401	46.0268					196.672	196.71	242.021	243.415
10	黔黑荞1号	4	1	0.427028	0.572972	430.86	183.99	246.871	1.34177	62.8812		小			187.91	180.069	249.153	244.588
11	黔苦2号	5	1	0.486606	0.513394	383.078	186.408	196.67	1.05505	10.2616	OK		小	小	187.934	184.883	198.28	195.06
12	品苦1号	6	1	0.410892	0.589108	444.838	182.78	262.058	1.43373	79.2776	OK	小	大	大	183.03	182.531	266.379	257.737
30	金苦荞	7	洒	0.471767	0.528233	437.398	206.35	231.048	1.11969	24.6979		大		小	204.536	208.164	230.26	231.836
48	三亚B69,~70，黑米15，伏株系，2020.3.2	8	未取	0.488015	0.511985	388.373	189.532	198.841	1.04912	9.30929			小	小	187.969	191.094	194.874	202.808
50	三亚B60，黄米优系，结实较好，矮丛直立，2020.3.2	9	洒	0.416477	0.583523	427.405	178.004	249.4	1.40109	71.3963		小		大	177.408	178.6	250.136	248.665
51	三亚B68，黑米，矮分枝直立，优系结实好，大黑粒，扩繁，2020.3.2	10	1	0.449068	0.550932	395.645	177.672	217.974	1.22684	40.3023		小			177.408	177.935	217.651	218.297
59	1912-103，米荞优系，三亚A5,2020.2.28	11	未取	0.449659	0.550341	446.023	200.558	245.465	1.22391	44.9068		大			202.269	198.847	248.909	242.021
4	贵米苦11号	12	1	0.452386	0.547614	446.213	201.86	244.353	1.2105	42.4924		大			202.764	200.957	244.117	244.588
5	米127	13	1	0.419713	0.580287	482.996	202.72	280.277	1.38258	77.5567	OK	大	大	大	197.048	208.392	273.975	286.578
6	米13	14	1	0.42433	0.57567	494.865	209.986	284.879	1.35666	74.8927	OK	大	大	大	210.672	209.3	286.578	283.18
7	米18	15	1	0.468726	0.531274	405.481	190.059	215.421	1.13344	25.362				小	188.483	191.636	214.896	215.947
8	米5	16	1	0.436834	0.563166	464.169	202.765	261.404	1.2892	58.6395		大	大		204.506	201.023	265.072	257.737
9	米55	17	洒	0.411683	0.588317	454.805	187.236	267.569	1.42905	80.3338			大	大	187.885	186.586	268.497	266.642
20	小米苦荞	18	2	0.455819	0.544181	423.234	192.918	230.316	1.19385	37.3976	OK				193.148	192.688	233.893	226.738
24	大米荞	19	1	0.479927	0.520073	388.248	186.331	201.917	1.08365	15.5865	OK		小	小	190.53	182.132	203.414	200.42
58	1912-98，C28，黄米三亚5-129，叶枯迟熟系，2020.2.28	20	未取	0.469105	0.530895	375.321	176.065	199.256	1.13172	23.1912	OK	小	小	小	176.711	175.419	200.617	197.895
	max			0.488015	0.589108	494.865	209.986	284.879		80.3338
	min			0.410892	0.511985	375.321	176.065	196.67		9.30929
	average			0.450143	0.549857	428.633	192.376	236.257		43.881
						119.544	33.9213	88.209		71.0245
2	晋荞2号			0.467031	0.532969	436.717	203.96	232.757							205.921	202	234.356	231.158
	晋2（第一次数据）			0.507234	0.492766	406.129	206.002	200.127							201.943	206.95	209.114	203.82	198.087	198.472
4	贵米苦11号			0.452386	0.547614	446.213	201.86	244.353							202.764	200.957	244.117	244.588
	米11（第一次数据）			0.38788	0.61212	452.227	175.41	276.817							176.202	173.844	176.182	274.237	276.353	279.861

## Sheet: 采样编号
序号	品种名称	含量/g	2020.07.09取样（15ml离心管）
1	毕苦2号	6.9708	1管+8ml
2	九江苦荞	4.4008	2管+7ml	Y
3	米127	1.8728	1管	Y
4	米13	1.6659	8ml	Y
5	米18	3.2972	9ml	Y
6	米5	2.4678	2管	Y
7	米55		2管	Y
8	黔黑荞1号	2.2551	2管	Y
9	黔苦2号	2.9051	2管	Y
10	小米苦荞	8.9593	1管	Y
11	大米荞	2.9311	1管+8ml	Y
12	三亚B68		小于1 mL
13	晋荞2号		1管	Y
14	贵米苦11号	1.9306	2管	Y
15	品苦1号		2管	Y
16	三亚5-129		1 管+4 mL	Y
17	三亚A5		11ml
18	三亚B69/黑米15		无
19	三亚B60	1.2576	2管+5ml	Y
20	金苦荞		5ml

## Sheet: Table S1整理
品种名称	ID	Name of variety (line)	Shorten name	Amylose(%)	Amylopectin(%)	Amypectin/Amylose
毕苦2号	1	Biku 2	BK2	19.1639	21.595	1.12686	中直中低支中比
大米荞	2	Damiqiao	DMQ	18.6331	20.1917	1.08365	低直低支高比
金苦荞	3	Jinkuqiao	JKQ	20.635	23.1048	1.11969
晋荞2号	4	Jinqiao 2	JQ2	20.396	23.2757	1.14119	高直中支中比
九江苦荞	5	Jiujiangkuqiao	JJ	19.6691	24.2718	1.23401
贵米苦11号	6	Miku 11	M11	20.186	24.4353	1.2105	高直中高支中比
米127	7	Miku 127	M127	20.272	28.0277	1.38258
米13	8	Miku 13	M13	20.9986	28.4879	1.35666
米18	9	Miku 18	M18	19.0059	21.5421	1.13344
米5	10	Miku 5	M5	20.2765	26.1404	1.2892
米55	11	Miku 55	M55	18.7236	26.7569	1.42905
品苦1号	12	Pinku 1	PK1	18.278	26.2058	1.43373	低直高支低比
黔黑荞1号	13	Qianheiqiao 1	QHQ1	18.399	24.6871	1.34177
黔苦2号	14	Qianku 2	QK2	18.6408	19.667	1.05505	低直低支高比
三亚A5	15	Sanya A5	SYA5	20.0558	24.5465	1.22391
三亚B60	16	Sanya B60	SYB60	17.8004	24.94	1.40109
三亚B68	17	Sanya B68	SYB68	17.7672	21.7974	1.22684
三亚B69	18	Sanya B69	SYB69	18.9532	19.8841	1.04912
三亚C28	19	Sanya C28	SYC28	17.6065	19.9256	1.13172
小米苦荞	20	Xiaomiqiao	XMQ	19.2918	23.0316	1.19385	中直中支中比
			Maximum	20.9986	28.4879	1.43373
			Minimum	17.6065	19.667	1.04912
			Mean	19.2376	23.6257	1.2282
			SD	0.998536	2.62951	0.122847

## Sheet: Table S1
Supplementary Table S1. Amylose and amylopectin contents in the matured seeds of 20 Tartary buckwheat varieties (lines).
ID	Name of variety (line)	Shorten name	Amylose(%)	Amylopectin(%)	Amylose/Amylopectin	Amypectin/Amylose
1	Biku 2	BK2	19.1639	21.595	0.887421	1.12686
2	Damiqiao	DMQ	18.6331	20.1917	0.922808	1.08365
3	Jinkuqiao	JKQ	20.635	23.1048	0.893105	1.11969
4	Jinqiao 2	JQ2	20.396	23.2757	0.876281	1.14119
5	Jiujiangkuqiao	JJ	19.6691	24.2718	0.810369	1.23401
6	Miku 11	M11	20.186	24.4353	0.826102	1.2105
7	Miku 127	M127	20.272	28.0277	0.723285	1.38258
8	Miku 13	M13	20.9986	28.4879	0.737107	1.35666
9	Miku 18	M18	19.0059	21.5421	0.882268	1.13344
10	Miku 5	M5	20.2765	26.1404	0.775675	1.2892
11	Miku 55	M55	18.7236	26.7569	0.699765	1.42905
12	Pinku 1	PK1	18.278	26.2058	0.69748	1.43373
13	Qianheiqiao 1	QHQ1	18.399	24.6871	0.745287	1.34177
14	Qianku 2	QK2	18.6408	19.667	0.947823	1.05505
15	Sanya A5	SYA5	20.0558	24.5465	0.817054	1.22391
16	Sanya B60	SYB60	17.8004	24.94	0.713728	1.40109
17	Sanya B68	SYB68	17.7672	21.7974	0.815105	1.22684
18	Sanya B69	SYB69	18.9532	19.8841	0.953182	1.04912
19	Sanya C28	SYC28	17.6065	19.9256	0.883611	1.13172
20	Xiaomiqiao	XMQ	19.2918	23.0316	0.837625	1.19385
