# Supplementary material for: Understanding the Potential Gene Regulatory Network of Starch Biosynthesis in Tartary Buckwheat by RNA-Seq
Source: Int J Mol Sci. 2022 Dec 12;23(24):15774. doi: 10.3390/ijms232415774 (PMC9779217; doi:10.3390/ijms232415774)
Supplement: Supplementary file 1 [file ijms-23-15774-s001.zip › Supplementary Table S2. Summary statistics of RNA-seq results..xlsx]

## Sheet: 2-1 Table S2 All.sample.summary
		Supplementary Table S2. Summary statistics of RNA-seq results.
Sample	Raw Reads	Clean Reads	Clean Base(G)	Q30(%)	GC Content(%)	Total Reads	Reads mapped	Unique mapped	Read1 mapped	Read2 mapped	'+' mapped	'-' mapped	Mapped gene number
BK2F-A	56657384	52375076	7.86	89.77	47.94	52375076	49025425(93.60%)	45364145(86.61%)	22897572(43.72%)	22466573(42.90%)	22560511(43.07%)	22803634(43.54%)	25840
BK2F-B	50463754	46914192	7.04	89.37	47.96	46914192	43868790(93.51%)	40676605(86.70%)	20560966(43.83%)	20115639(42.88%)	20225174(43.11%)	20451431(43.59%)	25703
BK2F-C	48846798	45990556	6.9	89.11	47.86	45990556	42942899(93.37%)	39895984(86.75%)	20194932(43.91%)	19701052(42.84%)	19833282(43.12%)	20062702(43.62%)	25665
DMQF-A	54539174	49489736	7.42	89.59	48.55	49489736	46284088(93.52%)	42793718(86.47%)	21661166(43.77%)	21132552(42.70%)	21274896(42.99%)	21518822(43.48%)	25137
DMQF-B	45520918	42099476	6.31	89.46	48.05	42099476	39584213(94.03%)	37042399(87.99%)	18603614(44.19%)	18438785(43.80%)	18444095(43.81%)	18598304(44.18%)	25177
DMQF-C	50692314	47372294	7.11	89.44	48.65	47372294	44360472(93.64%)	41100159(86.76%)	20769252(43.84%)	20330907(42.92%)	20431924(43.13%)	20668235(43.63%)	24962
JQ2F-A	52009864	47818046	7.17	89.37	48.22	47818046	45009269(94.13%)	41358972(86.49%)	20778147(43.45%)	20580825(43.04%)	20583931(43.05%)	20775041(43.45%)	25197
JQ2F-B	55677460	50282348	7.54	89.32	48.83	50282348	47253345(93.98%)	43232161(85.98%)	21734664(43.23%)	21497497(42.75%)	21499057(42.76%)	21733104(43.22%)	25036
JQ2F-C	48652778	44028338	6.6	88.96	48.42	44028338	40991347(93.10%)	37654813(85.52%)	19073779(43.32%)	18581034(42.20%)	18702225(42.48%)	18952588(43.05%)	24804
M11F-A	65406294	58386832	8.76	89.23	50.03	58386832	54254662(92.92%)	50369635(86.27%)	25483143(43.65%)	24886492(42.62%)	25004557(42.83%)	25365078(43.44%)	25476
M11F-B	58019084	53467664	8.02	88.97	49.86	53467664	49668488(92.89%)	46238584(86.48%)	23442884(43.84%)	22795700(42.63%)	22966569(42.95%)	23272015(43.53%)	25208
M11F-C	61132828	56890746	8.53	88.95	49.74	56890746	52839854(92.88%)	49211429(86.50%)	24883072(43.74%)	24328357(42.76%)	24433047(42.95%)	24778382(43.55%)	25474
PK1F-A	54432560	50930300	7.64	89.36	47.73	50930300	47669872(93.60%)	44622355(87.61%)	22577779(44.33%)	22044576(43.28%)	22185689(43.56%)	22436666(44.05%)	25668
PK1F-B	50914626	47873488	7.18	89.5	47.64	47873488	44840321(93.66%)	41951865(87.63%)	21202348(44.29%)	20749517(43.34%)	20865643(43.58%)	21086222(44.05%)	25456
PK1F-C	60275958	55872322	8.38	89.13	47.85	55872322	51872337(92.84%)	48614529(87.01%)	24557051(43.95%)	24057478(43.06%)	24152779(43.23%)	24461750(43.78%)	25841
QK2F-A	60389410	55389504	8.31	89.3	48.02	55389504	51747090(93.42%)	48441587(87.46%)	24399623(44.05%)	24041964(43.41%)	24077098(43.47%)	24364489(43.99%)	26105
QK2F-B	80546904	75576246	11.34	89.42	47.88	75576246	70640668(93.47%)	66091684(87.45%)	33459191(44.27%)	32632493(43.18%)	32862451(43.48%)	33229233(43.97%)	26719
QK2F-C	62590222	58301864	8.75	89.37	48.07	58301864	54499788(93.48%)	50916083(87.33%)	25734303(44.14%)	25181780(43.19%)	25312485(43.42%)	25603598(43.92%)	26191
XMQF-A	56432272	53119340	7.97	88.86	47.95	53119340	49502920(93.19%)	46306260(87.17%)	23476517(44.20%)	22829743(42.98%)	23011977(43.32%)	23294283(43.85%)	25802
XMQF-B	44119066	40261724	6.04	89.4	48.22	40261724	37656302(93.53%)	35065134(87.09%)	17721652(44.02%)	17343482(43.08%)	17430434(43.29%)	17634700(43.80%)	25261
XMQF-C	114255542	102065872	15.31	89.34	48.18	102065872	95000603(93.08%)	88503506(86.71%)	44730971(43.83%)	43772535(42.89%)	43984338(43.09%)	44519168(43.62%)	26564
