# Supplementary material for: Understanding the Potential Gene Regulatory Network of Starch Biosynthesis in Tartary Buckwheat by RNA-Seq
Source: Int J Mol Sci. 2022 Dec 12;23(24):15774. doi: 10.3390/ijms232415774 (PMC9779217; doi:10.3390/ijms232415774)
Supplement: Supplementary file 1 [file ijms-23-15774-s001.zip › Supplementary Table S3. List of genes related to starch biosynthesis pathway..xlsx]

## Sheet: Table S3
Supplementary Table S3. List of genes related to starch biosynthesis pathway.
ID	Gene Name	log10(FPKM_PK1)	log10(FPKM_BK2)	log10(FPKM_QK2)	log10(FPKM_XMQ)	log10(FPKM_DMQ)	log10(FPKM_JQ2)	log10(FPKM_M11)	Cluster	ModuleColor (top 30%)
FtPinG0007321400.01	FtAGPL1	-0.249235	0.198657	0.30963	0.302475	0.329059	0.611015	0.994317	C4
FtPinG0004618100.01	FtAGPL2	2.99168	3.02451	3.07556	3.20797	3.33246	3.45508	2.53404	C6
FtPinG0007393600.01	FtAGPL3	0.959041	0.841359	0.931288	0.800946	0.767403	0.727541	0.0374265	C2
FtPinG0001107400.01	FtAGPL4	2.64961	2.60759	2.59503	2.56143	2.51573	2.54389	2.14905
FtPinG0000615900.01	FtAGPS1	2.98372	2.99906	2.97825	3.00253	3.00761	3.08497	2.39675	C2
FtPinG0007421900.01	FtAGPS2	0.785567	0.780077	0.806858	0.743248	0.638489	0.424882	0.127105	C2
FtPinG0008014900.01	FtBE1	2.82385	2.74924	2.68075	2.70332	2.72491	2.71411	2.23399	C2
FtPinG0000080700.01	FtBE2	2.57794	2.50417	2.49899	2.50199	2.47895	2.53954	1.74979	C2	brown
FtPinG0003665800.01	FtBE3	1.26951	1.24863	1.31394	1.29329	1.33068	1.43115	1.4607	C4
FtPinG0008794200.01	FtBE4	0.184691	0.174157	0.243864	0.131405	0.0413927	0.0743287	-0.0346415
FtPinG0007470100.01	FtGBSS1-1	0.947107	0.972048	0.843855	0.874868	0.813136	0.733999	0.363612	C2
FtPinG0005565800.01	FtGBSS1-2	2.13179	2.04999	2.07628	2.01164	1.95831	2.02071	1.62211	C2
FtPinG0000359400.01	FtGBSS1-3	2.74162	2.90698	3.09531	3.20984	3.36584	3.64009	2.87706	C6	lightcyan
FtPinG0000380300.01	FtGBSS1-4	1.03476	1.13023	1.09132	1.07262	0.921166	0.80776	0.534026
FtPinG0009838000.01	FtGBSS1-5	3.26566	3.25314	3.29088	3.35042	3.32787	3.55043	2.87259	C6
FtPinG0003940600.01	FtISA1	1.49679	1.34209	1.35717	1.31288	1.22977	1.26474	0.794023	C2
FtPinG0006957000.01	FtISA2	1.17251	1.23595	1.16524	1.17377	1.11893	1.05038	1.36841	C4
FtPinG0009517500.01	FtISA3	1.81708	1.73008	1.71209	1.75737	1.7533	1.80704	1.32695		brown
FtPinG0000055300.01	FtPUL	2.43655	2.51792	2.60277	2.65545	2.82902	3.07	2.35493	C6	lightcyan
FtPinG0005939600.01	FtSS1	2.61985	2.57983	2.58089	2.60335	2.61452	2.6611	2.13283		brown
FtPinG0005109900.01	FtSS2-1	2.44347	2.41285	2.35217	2.38046	2.35544	2.34916	1.87676	C2
FtPinG0003590400.01	FtSS2-2	0.534026	0.478085	0.515432	0.48808	0.447675	0.49739	0.501059
FtPinG0000021600.01	FtSS2-3	0.147161	0.191265	0.137776	0.0992201	-0.111633	-0.0425524	-0.262277
FtPinG0007534500.01	FtSS3-1	0.29958	0.251233	0.371683	0.281033	0.225309	0.227029	0.233842
FtPinG0003227000.01	FtSS3-2	1.86421	1.73555	1.68655	1.76497	1.83672	1.90966	0.871962	C2
FtPinG0001526900.01	FtSS3-3	-2	-1.273	-2	-1.87506	-1.24667	-1.57403	-1.63202
FtPinG0005368600.01	FtSS3-4	1.33733	1.26709	1.26023	1.26023	1.20249	1.15584	0.49369	C2
FtPinG0003226800.01	FtSS3-5	2.09428	2.00353	1.96171	2.02735	2.06163	2.063	1.27516	C2	brown
FtPinG0008723400.01	FtSS4-1	0.7998	0.674861	0.79819	0.751022	0.771097	0.922379	0.770607
FtPinG0006332800.01	FtSS4-2	0.134602	0.153307	0.266389	0.219235	0.247155	0.393283	0.592917	C4
FtPinG0007775600.01	FtSS4-3	1.73949	1.74808	1.68916	1.68869	1.64051	1.58271	1.32208		greenyellow
