# Supplementary material for: Understanding the Potential Gene Regulatory Network of Starch Biosynthesis in Tartary Buckwheat by RNA-Seq
Source: Int J Mol Sci. 2022 Dec 12;23(24):15774. doi: 10.3390/ijms232415774 (PMC9779217; doi:10.3390/ijms232415774)
Supplement: Supplementary file 1 [file ijms-23-15774-s001.zip › Supplementary Table S4. Hub genes identified in four trait-specific modules, namely greenyellow, pink, brown, and lightcyan..xlsx]

## Sheet: Table S4
Supplementary Table S4. Hub genes identified in four trait-specific modules, namely greenyellow, pink, brown, and lightcyan.
ID	KEGG	NR	Swissprot	Tremble	KOG	GO	Pfam	Pfam	TF Family	Cluster	module	IMConn	GS.Surtime	p.GS.Surtime	MM.in.module	p.MM.in.module
FtPinG0007887800.01	K13960 ubiquitin-conjugating enzyme E2 T [EC:2.3.2.23] | (RefSeq) uncharacterized protein LOC105637708 isoform X1 (A)	uncharacterized protein LOC105637708 isoform X2 [Jatropha curcas]	RecName: Full=Probable ubiquitin-conjugating enzyme E2 37; EC=2.3.2.23; AltName: Full=E2 ubiquitin-conjugating enzyme 37; AltName: Full=Ubiquitin carrier protein 37;	SubName: Full=UBC37 {ECO:0000313|EMBL:OAP01372.1};	Ubiquitin-protein ligase	GO:0005737,cytoplasm; GO:0005634,nucleus; GO:0005524,ATP binding; GO:0061630,ubiquitin protein ligase activity; GO:0031625,ubiquitin protein ligase binding; GO:0006974,cellular response to DNA damage stimulus; GO:0000209,protein polyubiquitination	Ubiquitin-conjugating enzyme	Ubiquitin-conjugating enzyme	-	C4	brown	422.046	0.674749	0.000792787	0.982054	3.15623e-15
FtPinG0005860900.01	K19825 2-alkenal reductase (NADP+) [EC:1.3.1.102] | (RefSeq) 2-alkenal reductase (NADP(+)-dependent) (A)	2-alkenal reductase (NADP(+)-dependent)-like [Spinacia oleracea]	RecName: Full=2-alkenal reductase (NADP(+)-dependent); EC=1.3.1.102 {ECO:0000269|PubMed:17945329, ECO:0000269|Ref.3, ECO:0000269|Ref.4}; AltName: Full=Alkenal double bound reductase; AltName: Full=Allylic alcohol dehydrogenase 1 {ECO:0000303|PubMed:11117876}; Short=allyl-ADH1 {ECO:0000303|PubMed:11117876}; AltName: Full=Flavin-free double bond reductase {ECO:0000303|Ref.4}; Short=NtDBR; AltName: …	SubName: Full=Uncharacterized protein {ECO:0000313|EMBL:KNA15052.1};	Predicted NAD-dependent oxidoreductase	GO:0016491,oxidoreductase activity	Zinc-binding dehydrogenase	Zinc-binding dehydrogenase	-	C4	brown	420.251	0.64644	0.00154356	0.987823	8.10484e-17
FtPinG0005413500.01	--	hypothetical protein glysoja_033680 [Glycine soja]	--	SubName: Full=Uncharacterized protein {ECO:0000313|EMBL:KHN11126.1};	--	GO:0016021,integral component of membrane	--	--	-	C4	brown	416.824	0.639437	0.00180192	0.988722	3.92554e-17
FtPinG0006602600.01	K18726 FAS-associated factor 2 | (RefSeq) plant UBX domain-containing protein 9 (A)	plant UBX domain-containing protein 8-like isoform X2 [Brassica napus]	RecName: Full=Plant UBX domain-containing protein 13 {ECO:0000303|Ref.4}; Short=PUX13 {ECO:0000303|Ref.4};	SubName: Full=BnaA02g21640D protein {ECO:0000313|EMBL:CDY47418.1};	Predicted regulator of the ubiquitin pathway (contains UAS and UBX domains)	GO:0005829,cytosol	UBA-like domain	UBA-like domain	-	C4	brown	412.565	0.650419	0.00141123	0.984207	9.45096e-16
FtPinG0001244300.01	K04683 transcription factor Dp-1 | (RefSeq) transcription factor-like protein DPB isoform X1 (A)	transcription factor-like protein DPB isoform X1 [Sesamum indicum]	RecName: Full=Transcription factor-like protein DPB; AltName: Full=DP-like protein B; Short=AtDPbB; AltName: Full=E2F dimerization partner protein B;	SubName: Full=transcription factor-like protein DPB {ECO:0000313|RefSeq:XP_010241817.1, ECO:0000313|RefSeq:XP_010241818.1};	E2F-like protein	GO:0005737,cytoplasm; GO:0005634,nucleus; GO:0005667,transcription factor complex; GO:0003677,DNA binding; GO:0046982,protein heterodimerization activity; GO:0000981,DNA-binding transcription factor activity, RNA polymerase II-specific; GO:0042023,DNA endoreduplication; GO:0000082,G1/S transition of mitotic cell cycle; GO:0006357,regulation of transcription by RNA polymerase II; GO:0006351,transc…	E2F/DP family winged-helix DNA-binding domain	E2F/DP family winged-helix DNA-binding domain	E2F-DP	C4	brown	411.592	0.629299	0.00223981	0.988126	6.38737e-17
FtPinG0008852500.01	K15304 Ran-binding protein 3 | (RefSeq) hypothetical protein (A)	hypothetical protein CICLE_v10025626mg [Citrus clementina]	RecName: Full=Nuclear pore complex protein NUP50A {ECO:0000303|PubMed:21189294}; AltName: Full=Nucleoporin 50A;	SubName: Full=Uncharacterized protein {ECO:0000313|EMBL:ESR40295.1};	Ran-binding protein RANBP1 and related RanBD domain proteins	GO:0005829,cytosol; GO:0005643,nuclear pore; GO:0005654,nucleoplasm; GO:0005634,nucleus; GO:0008536,Ran GTPase binding; GO:0046907,intracellular transport; GO:0051028,mRNA transport; GO:0015031,protein transport	NUP50 (Nucleoporin 50 kDa)	NUP50 (Nucleoporin 50 kDa)	-	C4	brown	406.983	0.717035	0.000254279	0.966308	1.1789e-12
FtPinG0001321400.01	K14272 glutamate--glyoxylate aminotransferase [EC:2.6.1.4 2.6.1.2 2.6.1.44] | (RefSeq) glutamate--glyoxylate aminotransferase 2 (A)	glutamate--glyoxylate aminotransferase 2 [Spinacia oleracea]	RecName: Full=Glutamate--glyoxylate aminotransferase 2; Short=AtGGT2; EC=2.6.1.4; AltName: Full=Alanine aminotransferase GGT2; EC=2.6.1.2; AltName: Full=Alanine--glyoxylate aminotransferase GGT2; EC=2.6.1.44; AltName: Full=Alanine-2-oxoglutarate aminotransferase 2; EC=2.6.1.-;	SubName: Full=Alanine-2-oxoglutarate aminotransferase {ECO:0000313|EMBL:AEL98735.1}; Flags: Fragment;	Alanine aminotransferase	GO:0009507,chloroplast; GO:0009570,chloroplast stroma; GO:0005777,peroxisome; GO:0008453,alanine-glyoxylate transaminase activity; GO:0047958,glycine:2-oxoglutarate aminotransferase activity; GO:0004021,L-alanine:2-oxoglutarate aminotransferase activity; GO:0030170,pyridoxal phosphate binding; GO:0009058,biosynthetic process; GO:0042853,L-alanine catabolic process	Beta-eliminating lyase	Beta-eliminating lyase	-	C4	brown	406.311	0.713075	0.000285199	0.967756	7.81072e-13
FtPinG0000593100.01	--	uncharacterized protein LOC110720868 [Chenopodium quinoa]	--	SubName: Full=Uncharacterized protein {ECO:0000313|EMBL:EXC31396.1};	--	--	--	--	-	C4	brown	406.014	0.65603	0.00124098	0.979612	1.05083e-14
FtPinG0006994600.01	--	GEM-like protein 5 [Sesamum indicum]	RecName: Full=GEM-like protein 5;	SubName: Full=Uncharacterized protein {ECO:0000313|EMBL:PIN02119.1};	--	GO:0009793,embryo development ending in seed dormancy; GO:0098755,maintenance of seed dormancy by absisic acid; GO:0010029,regulation of seed germination; GO:0009845,seed germination	GRAM domain	GRAM domain	-	C4	brown	405.17	0.744104	0.000109985	0.962432	3.26745e-12
FtPinG0000371000.01	K05841 sterol 3beta-glucosyltransferase [EC:2.4.1.173] | (RefSeq) sterol 3-beta-glucosyltransferase UGT80A2-like (A)	sterol 3-beta-glucosyltransferase UGT80A2-like [Chenopodium quinoa]	RecName: Full=Sterol 3-beta-glucosyltransferase UGT80A2; EC=2.4.1.173; AltName: Full=UDP-glucose:sterol glucosyltransferase 80A2;	SubName: Full=Uncharacterized protein {ECO:0000313|EMBL:OWM62793.1};	UDP-glucuronosyl and UDP-glucosyl transferase	GO:0043231,intracellular membrane-bounded organelle; GO:0016020,membrane; GO:0005886,plasma membrane; GO:0051507,beta-sitosterol UDP-glucosyltransferase activity; GO:0102203,brassicasterol glucosyltransferase activity; GO:0102205,cholesterol allpha-glucosyltransferase activity; GO:0080043,quercetin 3-O-glucosyltransferase activity; GO:0080044,quercetin 7-O-glucosyltransferase activity; GO:0102202…	UDP-glucoronosyl and UDP-glucosyl transferase	UDP-glucoronosyl and UDP-glucosyl transferase	-	C4	brown	405.012	0.676942	0.000750705	0.979242	1.24465e-14
FtPinG0004977200.01	K13496 UDP-glucosyl transferase 73C [EC:2.4.1.-] | (RefSeq) scopoletin glucosyltransferase (A)	hypothetical protein CFOL_v3_27420 [Cephalotus follicularis]	--	SubName: Full=Uncharacterized protein {ECO:0000313|EMBL:GAV83975.1};	--	GO:0016021,integral component of membrane	--	--	-	C4	brown	404.496	0.683092	0.000642691	0.974921	7.37912e-14
FtPinG0003197300.01	--	--	--	--	--	--	--	--	-	C4	brown	404.212	0.643826	0.00163606	0.98314	1.75172e-15
FtPinG0007987900.01	--	hypothetical protein CICLE_v10021114mg [Citrus clementina]	RecName: Full=Phytochrome A-associated F-box protein; AltName: Full=Empfindlicher im dunkelroten Licht protein 1;	SubName: Full=Uncharacterized protein {ECO:0000313|EMBL:ESR57557.1};	--	GO:0005634,nucleus; GO:0004842,ubiquitin-protein transferase activity; GO:0048366,leaf development; GO:0048573,photoperiodism, flowering; GO:0009585,red, far-red light phototransduction; GO:0010099,regulation of photomorphogenesis	F-box-like	F-box-like	-	C4	brown	404.162	0.60826	0.00343812	0.989398	2.18724e-17
FtPinG0008297500.01	K14431 transcription factor TGA | (RefSeq) transcription factor TGA7-like (A)	protein DOG1-like 4 [Spinacia oleracea]	RecName: Full=Protein DOG1-like 3 {ECO:0000303|PubMed:17065317};	SubName: Full=transcription factor TGA2 {ECO:0000313|RefSeq:XP_010276977.1};	--	GO:0043565,sequence-specific DNA binding; GO:0006351,transcription, DNA-templated	Seed dormancy control	Seed dormancy control	-	C4	brown	404.158	0.72456	0.000203379	0.961288	4.32465e-12
FtPinG0004652300.01	--	chaperonin-like RbcX protein 2, chloroplastic [Cajanus cajan]	RecName: Full=Chaperonin-like RbcX protein 2, chloroplastic {ECO:0000303|PubMed:21922322}; Short=AtRBCX2 {ECO:0000303|PubMed:21922322}; Flags: Precursor;	SubName: Full=Uncharacterized protein {ECO:0000313|EMBL:KYP76220.1};	--	GO:0009570,chloroplast stroma; GO:0044183,protein binding involved in protein folding; GO:0061077,chaperone-mediated protein folding	RbcX protein	RbcX protein	-	C4	brown	403.205	0.711141	0.000301436	0.969264	4.98405e-13
FtPinG0003197500.01	K01176 alpha-amylase [EC:3.2.1.1] | (RefSeq) alpha-amylase-like (A)	PREDICTED: alpha-amylase-like [Ipomoea nil]	RecName: Full=Alpha-amylase isozyme 3A; EC=3.2.1.1 {ECO:0000250|UniProtKB:P00693}; AltName: Full=1,4-alpha-D-glucan glucanohydrolase; Flags: Precursor;	RecName: Full=Alpha-amylase {ECO:0000256|PIRNR:PIRNR001028}; EC=3.2.1.1 {ECO:0000256|PIRNR:PIRNR001028}; AltName: Full=1,4-alpha-D-glucan glucanohydrolase {ECO:0000256|PIRNR:PIRNR001028};	Alpha-amylase	GO:0004556,alpha-amylase activity; GO:0103025,alpha-amylase activity (releasing maltohexaose); GO:0005509,calcium ion binding; GO:0005983,starch catabolic process; GO:0005987,sucrose catabolic process	Alpha-amylase C-terminal beta-sheet domain	Alpha-amylase C-terminal beta-sheet domain	-	C4	brown	402.191	0.642892	0.00167024	0.982574	2.39264e-15
FtPinG0001891000.01	K13899 cystatin-C | (RefSeq) cysteine proteinase inhibitor 5-like (A)	cysteine proteinase inhibitor B [Spinacia oleracea]	RecName: Full=Cysteine proteinase inhibitor B; AltName: Full=Cystatin-B; AltName: Full=SCB;	RecName: Full=Cysteine proteinase inhibitor {ECO:0000256|RuleBase:RU362130};	--	GO:0004869,cysteine-type endopeptidase inhibitor activity	Cystatin domain	Cystatin domain	-	C4	brown	401.298	0.756061	7.34818e-05	0.954873	1.81005e-11
FtPinG0001747900.01	K01761 methionine-gamma-lyase [EC:4.4.1.11] | (RefSeq) methionine gamma-lyase (A)	methionine gamma-lyase [Spinacia oleracea]	RecName: Full=Methionine gamma-lyase; Short=AtMGL; EC=4.4.1.11; AltName: Full=L-methioninase;	SubName: Full=Uncharacterized protein {ECO:0000313|EMBL:KNA12806.1}; Flags: Fragment;	Cystathionine beta-lyases/cystathionine gamma-synthases	GO:0005829,cytosol; GO:0004123,cystathionine gamma-lyase activity; GO:0003962,cystathionine gamma-synthase activity; GO:0018826,methionine gamma-lyase activity; GO:0030170,pyridoxal phosphate binding; GO:0071266,'de novo' L-methionine biosynthetic process; GO:0009970,cellular response to sulfate starvation; GO:0042631,cellular response to water deprivation; GO:0019343,cysteine biosynthetic proces…	Aminotransferase class-V	Aminotransferase class-V	-	C4	brown	400.384	0.729462	0.000175168	0.961002	4.63306e-12
FtPinG0002661400.01	K05605 3-hydroxyisobutyryl-CoA hydrolase [EC:3.1.2.4] | (RefSeq) 3-hydroxyisobutyryl-CoA hydrolase-like protein 3, mitochondrial (A)	PREDICTED: probable esterase D14L [Beta vulgaris subsp. vulgaris]	RecName: Full=Probable esterase KAI2; AltName: Full=Protein DWARF-14-like; Short=Protein D14-like; AltName: Full=Protein HYPOSENSITIVE TO LIGHT; AltName: Full=Protein KARRIKIN INSENSITIVE 2;	SubName: Full=Uncharacterized protein {ECO:0000313|EMBL:CAN74235.1};	--	GO:0005829,cytosol; GO:0005634,nucleus; GO:0016787,hydrolase activity; GO:0009704,de-etiolation; GO:0009640,photomorphogenesis; GO:0080167,response to karrikin	Ndr family	Ndr family	-	C4	brown	399.275	0.644868	0.00159863	0.984716	6.94e-16
FtPinG0000281400.01	K12126 phytochrome-interacting factor 3 | (RefSeq) transcription factor PIF3-like (A)	transcription factor UNE10-like [Hevea brasiliensis]	RecName: Full=Transcription factor UNE10; AltName: Full=Basic helix-loop-helix protein 16; Short=AtbHLH16; Short=bHLH 16; AltName: Full=Protein UNFERTILIZED EMBRYO SAC 10; AltName: Full=Transcription factor EN 108; AltName: Full=bHLH transcription factor bHLH016;	SubName: Full=DNA binding protein, putative {ECO:0000313|EMBL:EEF50316.1};	--	GO:0005634,nucleus; GO:0009506,plasmodesma; GO:0003677,DNA binding; GO:0003700,DNA-binding transcription factor activity; GO:0046983,protein dimerization activity; GO:0009567,double fertilization forming a zygote and endosperm; GO:0006355,regulation of transcription, DNA-templated; GO:0006351,transcription, DNA-templated	Helix-loop-helix DNA-binding domain	Helix-loop-helix DNA-binding domain	bHLH	C4	brown	399.274	0.751124	8.70305e-05	0.953443	2.42067e-11
FtPinG0003079000.01	--	PREDICTED: calmodulin-binding protein 25-like [Nelumbo nucifera]	RecName: Full=Calmodulin-binding protein 25 {ECO:0000303|PubMed:15086802}; Short=AtCAMBP25 {ECO:0000303|PubMed:15086802}; AltName: Full=VQ motif-containing protein 15 {ECO:0000303|PubMed:22535423}; Short=AtVQ15 {ECO:0000303|PubMed:22535423};	SubName: Full=calmodulin-binding protein 25-like {ECO:0000313|RefSeq:XP_010251861.1};	--	GO:0005634,nucleus; GO:0005516,calmodulin binding; GO:0010337,regulation of salicylic acid metabolic process; GO:0009651,response to salt stress; GO:0009414,response to water deprivation	VQ motif	VQ motif	-	C4	brown	398.84	0.659165	0.00115367	0.978709	1.58018e-14
FtPinG0005540300.01	--	PREDICTED: uncharacterized protein LOC101299686 [Fragaria vesca subsp. vesca]	--	SubName: Full=uncharacterized protein LOC104595386 {ECO:0000313|RefSeq:XP_010254400.1};	--	GO:0016021,integral component of membrane	--	--	-	C4	brown	398.823	0.711756	0.000296189	0.968326	6.6072e-13
FtPinG0002481600.01	--	upf0098 protein [Quercus suber]	--	SubName: Full=uncharacterized protein LOC108995148 {ECO:0000313|RefSeq:XP_018826192.1};	--	--	Phosphatidylethanolamine-binding protein	Phosphatidylethanolamine-binding protein	-	C4	brown	398.759	0.751581	8.56916e-05	0.952924	2.68446e-11
FtPinG0003192500.01	K13260 isoflavone/4'-methoxyisoflavone 2'-hydroxylase [EC:1.14.13.89 1.14.13.53] | (RefSeq) cytochrome P450 81E8-like (A)	flavonoid 3' hydroxylase-like protein [Fagopyrum tataricum]	RecName: Full=Cytochrome P450 81D11; EC=1.14.-.-;	SubName: Full=Flavonoid 3' hydroxylase-like protein {ECO:0000313|EMBL:AIM45245.1}; EC=1.14.13.21 {ECO:0000313|EMBL:AIM45245.1};	Cytochrome P450 CYP2 subfamily	GO:0016021,integral component of membrane; GO:0016020,membrane; GO:0020037,heme binding; GO:0005506,iron ion binding; GO:0016709,oxidoreductase activity, acting on paired donors, with incorporation or reduction of molecular oxygen, NAD(P)H as one donor, and incorporation of one atom of oxygen; GO:0002213,defense response to insect; GO:0098542,defense response to other organism; GO:0042343,indole …	Cytochrome P450	Cytochrome P450	-	C4	brown	398.73	0.63379	0.00203593	0.983752	1.23618e-15
FtPinG0001757900.01	K01087 trehalose 6-phosphate phosphatase [EC:3.1.3.12] | (RefSeq) probable trehalose-phosphate phosphatase I (A)	probable trehalose-phosphate phosphatase I [Chenopodium quinoa]	RecName: Full=Probable trehalose-phosphate phosphatase H; Short=AtTPPH; EC=3.1.3.12; AltName: Full=Trehalose 6-phosphate phosphatase;	RecName: Full=Trehalose 6-phosphate phosphatase {ECO:0000256|RuleBase:RU361117}; EC=3.1.3.12 {ECO:0000256|RuleBase:RU361117};	Trehalose-6-phosphate synthase component TPS1 and related subunits	GO:0005829,cytosol; GO:0005634,nucleus; GO:0004805,trehalose-phosphatase activity; GO:0005992,trehalose biosynthetic process	Trehalose-phosphatase	Trehalose-phosphatase	-	C4	brown	397.212	0.643832	0.00163585	0.985161	5.2509e-16
FtPinG0003028700.01	--	hypothetical protein CEUSTIGMA_g1047.t1 [Chlamydomonas eustigma]	--	SubName: Full=Uncharacterized protein {ECO:0000313|EMBL:GAX73596.1};	--	--	--	--	-	C4	brown	396.499	0.714233	0.000275843	0.963667	2.38973e-12
FtPinG0005111700.01	K08819 cyclin-dependent kinase 12/13 [EC:2.7.11.22 2.7.11.23] | (RefSeq) WRKY58; probable WRKY transcription factor 58 (A)	hypothetical protein BVRB_2g040120 [Beta vulgaris subsp. vulgaris]	RecName: Full=Probable WRKY transcription factor 4; AltName: Full=WRKY DNA-binding protein 4;	SubName: Full=WRKY domain class transcription factor {ECO:0000313|EMBL:AGW17296.1};	--	GO:0005634,nucleus; GO:0003677,DNA binding; GO:0003700,DNA-binding transcription factor activity; GO:0046872,metal ion binding; GO:0043565,sequence-specific DNA binding; GO:0044212,transcription regulatory region DNA binding; GO:0006952,defense response; GO:1900425,negative regulation of defense response to bacterium; GO:1900150,regulation of defense response to fungus; GO:0009723,response to eth…	WRKY DNA -binding domain	WRKY DNA -binding domain	WRKY	C4	brown	396.405	0.698612	0.000427115	0.966191	1.21781e-12
FtPinG0007300200.01	--	PREDICTED: uncharacterized protein LOC101309290 isoform X1 [Fragaria vesca subsp. vesca]	RecName: Full=Protein LNK4 {ECO:0000303|PubMed:23818596}; AltName: Full=Night light-inducible and clock-regulated 4 {ECO:0000303|PubMed:23818596};	SubName: Full=Uncharacterized protein {ECO:0000313|EMBL:ESW20836.1};	--	GO:0006355,regulation of transcription, DNA-templated; GO:0080167,response to karrikin; GO:0006351,transcription, DNA-templated	--	--	-	C4	brown	396.322	0.672704	0.00083382	0.978313	1.87956e-14
FtPinG0004850700.01	K14497 protein phosphatase 2C [EC:3.1.3.16] | (RefSeq) probable protein phosphatase 2C 8 (A)	probable protein phosphatase 2C 8 [Jatropha curcas]	RecName: Full=Probable protein phosphatase 2C 8; Short=OsPP2C08; EC=3.1.3.16;	SubName: Full=Uncharacterized protein {ECO:0000313|EMBL:KDP22158.1};	Serine/threonine protein phosphatase	GO:0046872,metal ion binding; GO:0004722,protein serine/threonine phosphatase activity	Protein phosphatase 2C	Protein phosphatase 2C	-	C4	brown	395.692	0.754417	7.77756e-05	0.952912	2.69054e-11
FtPinG0008188700.01	--	PREDICTED: uncharacterized protein LOC109152488 [Ipomoea nil]	--	SubName: Full=uncharacterized protein LOC104592839 {ECO:0000313|RefSeq:XP_010250651.1};	--	--	--	--	-	C4	brown	393.614	0.629433	0.00223349	0.985556	4.06873e-16
FtPinG0004063300.01	K15178 RNA polymerase-associated protein RTF1 | (RefSeq) protein RTF1 homolog (A)	protein RTF1 homolog [Chenopodium quinoa]	RecName: Full=Protein RTF1 homolog {ECO:0000305}; AltName: Full=Protein VERNALIZATION INDEPENDENCE 5 {ECO:0000303|PubMed:15472079};	SubName: Full=Uncharacterized protein {ECO:0000313|EMBL:KCW74627.1};	Paf1/RNA polymerase II complex, RTF1 component (involved in regulation of TATA box-binding protein)	GO:0016593,Cdc73/Paf1 complex; GO:0005634,nucleus; GO:0003677,DNA binding; GO:1990269,RNA polymerase II C-terminal domain phosphoserine binding; GO:0001076,NA; GO:0009908,flower development; GO:0016570,histone modification; GO:0009910,negative regulation of flower development; GO:0045893,positive regulation of transcription, DNA-templated; GO:0006368,transcription elongation from RNA polymerase I…	Plus-3 domain	Plus-3 domain	-	C4	brown	393.373	0.71559	0.000265211	0.963979	2.20474e-12
FtPinG0009111600.01	K10999 cellulose synthase A [EC:2.4.1.12] | (RefSeq) cellulose synthase A catalytic subunit 4 [UDP-forming] isoform X1 (A)	protein-tyrosine-phosphatase MKP1-like [Hevea brasiliensis]	RecName: Full=Protein-tyrosine-phosphatase MKP1; EC=3.1.3.48; AltName: Full=Mitogen-activated protein kinase phosphatase 1; Short=AtMKP1;	SubName: Full=Uncharacterized protein {ECO:0000313|EMBL:KDP26678.1};	Dual specificity phosphatase	GO:0005829,cytosol; GO:0017017,MAP kinase tyrosine/serine/threonine phosphatase activity; GO:0004725,protein tyrosine phosphatase activity; GO:0006952,defense response; GO:0009651,response to salt stress; GO:0010224,response to UV-B; GO:0010225,response to UV-C	Gelsolin repeat	Gelsolin repeat	-	C4	brown	393.108	0.708328	0.000326472	0.967064	9.53187e-13
FtPinG0008786800.01	K03676 glutaredoxin 3 | (RefSeq) glutaredoxin-like (A)	uncharacterized protein LOC110692738 [Chenopodium quinoa]	--	SubName: Full=Uncharacterized protein {ECO:0000313|EMBL:KNA11765.1};	--	--	Protein of unknown function (DUF789)	Protein of unknown function (DUF789)	-	C4	brown	393.006	0.629555	0.00222778	0.985643	3.84374e-16
FtPinG0008579200.01	K17338 receptor expression-enhancing protein 1/2/3/4 | (RefSeq) LOC109751343; putative HVA22-like protein g isoform X1 (A)	PREDICTED: glutelin type-B 5-like [Juglans regia]	RecName: Full=Glutelin type-D 1 {ECO:0000305}; Contains: RecName: Full=Glutelin type-D 1 acidic chain {ECO:0000305}; Contains: RecName: Full=Glutelin type-D 1 basic chain {ECO:0000305}; Flags: Precursor;	SubName: Full=glutelin type-B 5-like {ECO:0000313|RefSeq:XP_018828122.1, ECO:0000313|RefSeq:XP_018828123.1};	--	GO:0000326,protein storage vacuole; GO:0045735,nutrient reservoir activity	Protein of unknown function (DUF861)	Protein of unknown function (DUF861)	-	C4	brown	391.892	0.602455	0.00384987	0.989338	2.30769e-17
FtPinG0002712500.01	K09284 AP2-like factor, euAP2 lineage | (RefSeq) AP2-like ethylene-responsive transcription factor TOE3 (A)	APETALA2-like transcriptional regulator [Fagopyrum esculentum]	RecName: Full=Floral homeotic protein APETALA 2 {ECO:0000303|PubMed:7919989};	SubName: Full=APETALA2-like transcriptional regulator {ECO:0000313|EMBL:AKI81900.1};	--	GO:0005634,nucleus; GO:0003677,DNA binding; GO:0003700,DNA-binding transcription factor activity; GO:0030154,cell differentiation; GO:0009908,flower development; GO:0010073,meristem maintenance; GO:0048481,plant ovule development; GO:0048316,seed development; GO:0010093,specification of floral organ identity; GO:0006351,transcription, DNA-templated	AP2 domain	AP2 domain	-	C4	brown	391.102	0.585382	0.00530561	0.991469	2.79719e-18
FtPinG0008810800.01	K12135 zinc finger protein CONSTANS | (RefSeq) zinc finger protein CONSTANS (A)	B-box-type zinc finger [Parasponia andersonii]	RecName: Full=B-box domain protein 30 {ECO:0000303|PubMed:19920209}; Short=AtBBX30 {ECO:0000303|PubMed:19920209}; AltName: Full=Microprotein 1A {ECO:0000303|PubMed:27015278};	SubName: Full=DNA binding protein, putative {ECO:0000313|EMBL:EEF46671.1};	--	GO:0005634,nucleus; GO:0030674,protein binding, bridging; GO:0008270,zinc ion binding; GO:0007623,circadian rhythm; GO:0009909,regulation of flower development	B-box zinc finger	B-box zinc finger	-	C4	brown	390.96	0.588436	0.00501611	0.988992	3.12255e-17
FtPinG0004142700.01	K00924 kinase [EC:2.7.1.-] | (RefSeq) SK32; shaggy-like protein kinase 32 (A)	PREDICTED: shaggy-related protein kinase theta isoform X2 [Beta vulgaris subsp. vulgaris]	RecName: Full=Shaggy-related protein kinase theta; EC=2.7.11.1; AltName: Full=ASK-theta;	SubName: Full=Uncharacterized protein {ECO:0000313|EMBL:KNA11359.1};	Glycogen synthase kinase-3	GO:0005524,ATP binding; GO:0004674,protein serine/threonine kinase activity	Protein tyrosine kinase	Protein tyrosine kinase	-	C4	brown	390.741	0.666063	0.000979746	0.976559	3.90863e-14
FtPinG0009101700.01	K03512 DNA polymerase lambda [EC:2.7.7.7 4.2.99.-] | (RefSeq) DNA polymerase lambda (A)	PREDICTED: DNA polymerase lambda isoform X1 [Beta vulgaris subsp. vulgaris]	RecName: Full=DNA polymerase lambda {ECO:0000305}; Short=Pol Lambda {ECO:0000305}; EC=2.7.7.7 {ECO:0000305}; EC=4.2.99.- {ECO:0000305};	SubName: Full=DNA polymerase beta isoform X1 {ECO:0000313|RefSeq:XP_018815532.1};	DNA polymerase IV (family X)	GO:0005634,nucleus; GO:0051575,5'-deoxyribose-5-phosphate lyase activity; GO:0003677,DNA binding; GO:0003887,DNA-directed DNA polymerase activity; GO:0030145,manganese ion binding; GO:0097510,base-excision repair, AP site formation via deaminated base removal; GO:0006260,DNA replication; GO:0006302,double-strand break repair; GO:0006303,double-strand break repair via nonhomologous end joining; GO…	Pathogenicity locus	Pathogenicity locus	-	C4	brown	390.291	0.723015	0.000213045	0.965467	1.48512e-12
FtPinG0007809300.01	--	PREDICTED: high mobility group nucleosome-binding domain-containing protein 5 [Populus euphratica]	--	SubName: Full=Mitochondrial glycoprotein {ECO:0000313|EMBL:EEE92155.1};	MAM33, mitochondrial matrix glycoprotein	--	--	--	-	C4	brown	389.96	0.6381	0.00185516	0.982789	2.1273e-15
FtPinG0008991400.01	--	cold-regulated protein [Trema orientalis]	--	SubName: Full=Uncharacterized protein {ECO:0000313|EMBL:CBI33544.3};	--	GO:0016021,integral component of membrane	--	--	-	C4	brown	389.911	0.767553	4.87968e-05	0.947355	7.59656e-11
FtPinG0003310400.01	K15172 transcription elongation factor SPT5 | (RefSeq) hypothetical protein (A)	zinc finger family protein [Populus trichocarpa]	RecName: Full=Zinc finger CCCH domain-containing protein 2; Short=AtC3H2; AltName: Full=Protein SOMNUS; Short=SOM;	SubName: Full=Zinc finger family protein {ECO:0000313|EMBL:ERP50527.1};	CCCH-type Zn-finger protein	GO:0005634,nucleus; GO:0003677,DNA binding; GO:0003700,DNA-binding transcription factor activity; GO:0046872,metal ion binding; GO:0010187,negative regulation of seed germination; GO:0006355,regulation of transcription, DNA-templated; GO:0006351,transcription, DNA-templated	CCCH-type zinc finger	CCCH-type zinc finger	C3H	C4	brown	389.867	0.740585	0.000123342	0.954706	1.87347e-11
FtPinG0006068500.01	K23260 scopoletin glucosyltransferase [EC:2.4.1.128] | (RefSeq) scopoletin glucosyltransferase-like (A)	PREDICTED: UDP-glycosyltransferase 89B2-like [Vitis vinifera]	RecName: Full=UDP-glycosyltransferase 89B1; EC=2.4.1.-; AltName: Full=Flavonol 3-O-glucosyltransferase UGT89B1; EC=2.4.1.91; AltName: Full=Flavonol 7-O-glucosyltransferase UGT89B1;	SubName: Full=Uncharacterized protein {ECO:0000313|EMBL:CCB43163.1};	UDP-glucuronosyl and UDP-glucosyl transferase	GO:0043231,intracellular membrane-bounded organelle; GO:0102360,daphnetin 3-O-glucosyltransferase activity; GO:0047893,flavonol 3-O-glucosyltransferase activity; GO:0102425,myricetin 3-O-glucosyltransferase activity; GO:0080043,quercetin 3-O-glucosyltransferase activity; GO:0080046,quercetin 4'-O-glucosyltransferase activity; GO:0080044,quercetin 7-O-glucosyltransferase activity; GO:0035251,UDP-g…	UDP-glucoronosyl and UDP-glucosyl transferase	UDP-glucoronosyl and UDP-glucosyl transferase	-	C4	brown	389.375	0.711367	0.000299501	0.96551	1.46778e-12
FtPinG0006241200.01	K14724 solute carrier family 9 (sodium/hydrogen exchanger), member 8 | (RefSeq) sodium/hydrogen exchanger 2-like (A)	vacuolar membrane Na+/H+ antiporter [Reaumuria trigyna]	RecName: Full=Sodium/hydrogen exchanger 2; AltName: Full=Na(+)/H(+) exchanger 2; Short=NHE-2;	RecName: Full=Sodium/hydrogen exchanger {ECO:0000256|RuleBase:RU003722};	Sodium/hydrogen exchanger protein	GO:0016021,integral component of membrane; GO:0005886,plasma membrane; GO:0005774,vacuolar membrane; GO:0015386,potassium:proton antiporter activity; GO:0015385,sodium:proton antiporter activity; GO:0055075,potassium ion homeostasis; GO:0010107,potassium ion import; GO:0051453,regulation of intracellular pH; GO:0090333,regulation of stomatal closure; GO:0009651,response to salt stress; GO:0098719…	Sodium/hydrogen exchanger family	Sodium/hydrogen exchanger family	-	C4	brown	388.483	0.775886	3.57389e-05	0.942818	1.63672e-10
FtPinG0006432000.01	--	hypothetical protein VITISV_030494 [Vitis vinifera]	--	SubName: Full=Uncharacterized protein {ECO:0000313|EMBL:CAN64859.1};	--	--	Domain of unknown function (DUF4588)	Domain of unknown function (DUF4588)	-	C4	brown	386.96	0.659026	0.00115745	0.978075	2.08329e-14
FtPinG0006398300.01	--	PREDICTED: F-box protein SKIP31 [Solanum lycopersicum]	--	SubName: Full=Uncharacterized protein {ECO:0000313|EnsemblPlants:Solyc03g082670.2.1};	Cdc4 and related F-box and WD-40 proteins	--	F-box domain	F-box domain	-	C4	brown	386.663	0.766283	5.11108e-05	0.946481	8.85196e-11
FtPinG0003333600.01	K01184 polygalacturonase [EC:3.2.1.15] | (RefSeq) polygalacturonase QRT2-like (A)	PREDICTED: tetraspanin-3-like [Gossypium hirsutum]	RecName: Full=Tetraspanin-3;	SubName: Full=tetraspanin-3-like {ECO:0000313|RefSeq:XP_016669094.1};	--	GO:0016021,integral component of membrane; GO:0005886,plasma membrane; GO:0009506,plasmodesma	Predicted membrane protein (DUF2207)	Predicted membrane protein (DUF2207)	-	C4	brown	386.406	0.779173	3.14935e-05	0.944647	1.21053e-10
FtPinG0004029200.01	K20032 palmitoyltransferase ZDHHC13/17 [EC:2.3.1.225] | (RefSeq) ANK28; predicted protein (A)	PREDICTED: delta-latroinsectotoxin-Lt1a [Vitis vinifera]	RecName: Full=Ankyrin repeat-containing protein BDA1 {ECO:0000305}; AltName: Full=Protein BIAN DA 1 {ECO:0000303|PubMed:22740615};	SubName: Full=Uncharacterized protein {ECO:0000313|EMBL:CCB62234.1};	FOG: Ankyrin repeat	GO:0016021,integral component of membrane; GO:0005886,plasma membrane; GO:0045087,innate immune response; GO:0009751,response to salicylic acid	Ankyrin repeat	Ankyrin repeat	-	C4	brown	386.072	0.649217	0.00145014	0.975	7.16235e-14
FtPinG0004486800.01	K18342 OTU domain-containing protein 6 [EC:3.4.19.12] | (RefSeq) OTU domain-containing protein 6B-like (A)	otu domain-containing protein 6b [Quercus suber]	--	SubName: Full=Uncharacterized protein {ECO:0000313|EMBL:KZN11309.1};	OTU (ovarian tumor)-like cysteine protease	--	Peptidase C65 Otubain	Peptidase C65 Otubain	-	C4	brown	385.646	0.65702	0.00121283	0.972729	1.6215e-13
FtPinG0006246100.01	--	uncharacterized protein LOC105178088 [Sesamum indicum]	--	SubName: Full=Uncharacterized protein {ECO:0000313|EMBL:GAV75053.1};	--	--	--	--	-	C4	brown	385.32	0.745829	0.000103909	0.952389	2.98218e-11
FtPinG0005387300.01	K12126 phytochrome-interacting factor 3 | (RefSeq) transcription factor PIF3 isoform X1 (A)	transcription factor UNE10-like [Hevea brasiliensis]	RecName: Full=Transcription factor UNE10; AltName: Full=Basic helix-loop-helix protein 16; Short=AtbHLH16; Short=bHLH 16; AltName: Full=Protein UNFERTILIZED EMBRYO SAC 10; AltName: Full=Transcription factor EN 108; AltName: Full=bHLH transcription factor bHLH016;	SubName: Full=Uncharacterized protein {ECO:0000313|EMBL:BAT84619.1};	--	GO:0005634,nucleus; GO:0009506,plasmodesma; GO:0003677,DNA binding; GO:0003700,DNA-binding transcription factor activity; GO:0046983,protein dimerization activity; GO:0009567,double fertilization forming a zygote and endosperm; GO:0006355,regulation of transcription, DNA-templated; GO:0006351,transcription, DNA-templated	Helix-loop-helix DNA-binding domain	Helix-loop-helix DNA-binding domain	bHLH	C4	brown	385.288	0.752856	8.20499e-05	0.947185	7.82732e-11
FtPinG0008475000.01	K22133 oxalate---CoA ligase [EC:6.2.1.8] | (RefSeq) SIG4; oxalate--CoA ligase (A)	oxalate--CoA ligase [Capsicum annuum]	RecName: Full=Oxalate--CoA ligase {ECO:0000305}; EC=6.2.1.8 {ECO:0000269|PubMed:22447686}; AltName: Full=4-coumarate--CoA ligase isoform 8; Short=At4CL8; AltName: Full=4-coumarate--CoA ligase-like 10; AltName: Full=Acyl-activating enzyme 3 {ECO:0000303|PubMed:22447686}; AltName: Full=Adenosine monophosphate binding protein 3; Short=AtMPBP3; AltName: Full=Oxalyl-CoA synthetase;	SubName: Full=Putative acyl-CoA synthetase {ECO:0000313|EMBL:AAL29212.1};	Acyl-CoA synthetase	GO:0048046,apoplast; GO:0009507,chloroplast; GO:0009570,chloroplast stroma; GO:0005737,cytoplasm; GO:0009506,plasmodesma; GO:0005524,ATP binding; GO:0050203,oxalate-CoA ligase activity; GO:0050832,defense response to fungus; GO:0033611,oxalate catabolic process; GO:0010030,positive regulation of seed germination; GO:0046686,response to cadmium ion; GO:0009735,response to cytokinin; GO:0010214,see…	AMP-binding enzyme C-terminal domain	AMP-binding enzyme C-terminal domain	-	C4	brown	385.094	0.769174	4.59731e-05	0.94711	7.93231e-11
FtPinG0004343900.01	--	ABA induced plasma membrane protein [Medicago truncatula]	RecName: Full=Membrane protein PM19L {ECO:0000305}; AltName: Full=PM19-like protein 1 {ECO:0000303|PubMed:26505346}; Short=OsPM19L1 {ECO:0000303|PubMed:26505346};	SubName: Full=ABA induced plasma membrane protein {ECO:0000313|EMBL:KEH43462.1};	--	GO:0016021,integral component of membrane	AWPM-19-like family	AWPM-19-like family	-	C4	brown	384.85	0.791045	1.95884e-05	0.941275	2.09486e-10
FtPinG0002191200.01	K22069 LYR motif-containing protein 4 | (RefSeq) LYR motif-containing protein 4 (A)	LYR motif-containing protein 4 [Prunus avium]	--	SubName: Full=Putative complex 1 LYR protein {ECO:0000313|EMBL:OTG27567.1};	Uncharacterized conserved protein BCN92	--	Complex 1 protein (LYR family)	Complex 1 protein (LYR family)	-	C4	brown	384.388	0.72957	0.000174585	0.953836	2.23698e-11
FtPinG0007718300.01	K08064 nuclear transcription factor Y, alpha | (RefSeq) nuclear transcription factor Y subunit A-1 (A)	PREDICTED: nuclear transcription factor Y subunit A-1 [Beta vulgaris subsp. vulgaris]	RecName: Full=Nuclear transcription factor Y subunit A-1; Short=AtNF-YA-1; AltName: Full=Protein EMBRYO DEFECTIVE 2220; AltName: Full=Transcriptional activator HAP2A;	SubName: Full=Nuclear transcription factor Y subunit A-1-like protein {ECO:0000313|EMBL:ALC74585.1};	CCAAT-binding factor, subunit B (HAP2)	GO:0016602,CCAAT-binding factor complex; GO:0003677,DNA binding; GO:0003700,DNA-binding transcription factor activity; GO:0009793,embryo development ending in seed dormancy; GO:0055046,microgametogenesis; GO:0048510,regulation of timing of transition from vegetative to reproductive phase; GO:0006355,regulation of transcription, DNA-templated; GO:0048316,seed development; GO:0010262,somatic embryo…	CCAAT-binding transcription factor (CBF-B/NF-YA) subunit B	CCAAT-binding transcription factor (CBF-B/NF-YA) subunit B	NF-YA	C4	brown	383.436	0.758564	6.73418e-05	0.952303	3.03282e-11
FtPinG0002105500.01	--	WEB family protein At3g51720-like [Chenopodium quinoa]	RecName: Full=WEB family protein At3g51720;	SubName: Full=Uncharacterized protein {ECO:0000313|EMBL:KNA18206.1};	--	GO:0005829,cytosol; GO:0009904,chloroplast accumulation movement; GO:0009903,chloroplast avoidance movement	Weak chloroplast movement under blue light	Weak chloroplast movement under blue light	-	C4	brown	383.382	0.588841	0.00497876	0.986159	2.71927e-16
FtPinG0003815300.01	--	--	--	--	--	--	--	--	-	C4	brown	382.29	0.599758	0.00405466	0.986085	2.8603e-16
FtPinG0007472400.01	K22382 WD repeat-containing protein 26 | (RefSeq) WD repeat-containing protein 26 homolog (A)	hypothetical protein B456_008G259500 [Gossypium raimondii]	RecName: Full=Growth-regulating factor 4; Short=OsGRF4; AltName: Full=Transcription activator GRF4;	SubName: Full=Uncharacterized protein {ECO:0000313|EMBL:KJB52382.1};	--	GO:0005634,nucleus; GO:0005524,ATP binding; GO:0032502,developmental process; GO:0006355,regulation of transcription, DNA-templated; GO:0006351,transcription, DNA-templated	QLQ	QLQ	-	C4	brown	381.248	0.62437	0.00248307	0.98142	4.38024e-15
FtPinG0008169700.01	K14558 periodic tryptophan protein 2 | (RefSeq) protein TPR3-like (A)	Clathrin assembly protein AP180 [Handroanthus impetiginosus]	RecName: Full=Putative clathrin assembly protein At2g25430;	SubName: Full=Clathrin assembly protein AP180 {ECO:0000313|EMBL:PIN23972.1};	Clathrin assembly protein AP180 and related proteins, contain ENTH domain	GO:0005905,clathrin-coated pit; GO:0030136,clathrin-coated vesicle; GO:0005794,Golgi apparatus; GO:0005634,nucleus; GO:0005886,plasma membrane; GO:0005545,1-phosphatidylinositol binding; GO:0030276,clathrin binding; GO:0048268,clathrin coat assembly; GO:0006897,endocytosis	ENTH domain	ENTH domain	-	C4	brown	379.99	0.558504	0.00850113	0.992427	9.05523e-19
FtPinG0005419000.01	--	--	--	--	--	--	--	--	-	C4	brown	379.827	0.767786	4.83812e-05	0.941768	1.93746e-10
FtPinG0008478000.01	K01913 acetate---CoA ligase [EC:6.2.1.1] | (RefSeq) acetate/butyrate--CoA ligase AAE7, peroxisomal-like (A)	acetate/butyrate--CoA ligase AAE7, peroxisomal-like [Chenopodium quinoa]	RecName: Full=Acetate/butyrate--CoA ligase AAE7, peroxisomal; EC=6.2.1.1; EC=6.2.1.2; AltName: Full=AMP-binding protein 7; Short=AtAMPBP7; AltName: Full=Acetyl-CoA synthetase; AltName: Full=Acyl-activating enzyme 7; AltName: Full=Butyryl-CoA synthetase; AltName: Full=Protein ACETATE NON-UTILIZING 1;	SubName: Full=acetate/butyrate--CoA ligase AAE7, peroxisomal {ECO:0000313|RefSeq:XP_008438938.1};	Acyl-CoA synthetase	GO:0005777,peroxisome; GO:0003987,acetate-CoA ligase activity; GO:0047760,butyrate-CoA ligase activity; GO:0006083,acetate metabolic process; GO:0019605,butyrate metabolic process; GO:0006097,glyoxylate cycle	AMP-binding enzyme C-terminal domain	AMP-binding enzyme C-terminal domain	-	C4	brown	379.806	0.620142	0.00270901	0.979246	1.24271e-14
FtPinG0003958100.01	K15172 transcription elongation factor SPT5 | (RefSeq) hypothetical protein (A)	PREDICTED: zinc finger CCCH domain-containing protein 20-like [Ipomoea nil]	RecName: Full=Zinc finger CCCH domain-containing protein 20; Short=AtC3H20;	SubName: Full=Uncharacterized protein {ECO:0000313|EMBL:BAU02963.1};	CCCH-type Zn-finger protein	GO:0005886,plasma membrane; GO:0003677,DNA binding; GO:0003700,DNA-binding transcription factor activity; GO:0046872,metal ion binding; GO:0006355,regulation of transcription, DNA-templated; GO:0006979,response to oxidative stress	RNA-binding, Nab2-type zinc finger	RNA-binding, Nab2-type zinc finger	C3H	C4	brown	378.987	0.77382	3.86534e-05	0.940226	2.46837e-10
FtPinG0006679900.01	--	seed oleosin isoform 1 [Fagopyrum esculentum]	RecName: Full=Oleosin 5;	SubName: Full=Seed oleosin isoform 1 {ECO:0000313|EMBL:AAG01171.1};	--	GO:0016021,integral component of membrane; GO:0012511,monolayer-surrounded lipid storage body; GO:0019915,lipid storage; GO:0050826,response to freezing; GO:0010344,seed oilbody biogenesis; GO:0055085,transmembrane transport	Oleosin	Oleosin	-	C4	brown	378.9	0.702653	0.000382435	0.961467	4.1421e-12
FtPinG0002154700.01	K03139 transcription initiation factor TFIIF subunit beta [EC:3.6.4.12] | (RefSeq) general transcription factor IIF subunit 2-like (A)	general transcription factor IIF subunit 2-like [Chenopodium quinoa]	--	SubName: Full=Uncharacterized protein {ECO:0000313|EMBL:KNA09689.1};	Transcription initiation factor IIF, small subunit (RAP30)	GO:0005674,transcription factor TFIIF complex; GO:0006367,transcription initiation from RNA polymerase II promoter	TFIIF, beta subunit N-terminus	TFIIF, beta subunit N-terminus	-	C4	brown	378.63	0.59065	0.00481459	0.988536	4.58323e-17
FtPinG0002019600.01	K09286 EREBP-like factor | (RefSeq) ethylene-responsive transcription factor RAP2-6 isoform X1 (A)	PREDICTED: ethylene-responsive transcription factor ABR1-like isoform X1 [Populus euphratica]	RecName: Full=Ethylene-responsive transcription factor ERF115;	SubName: Full=AP2 domain-containing transcription factor family protein {ECO:0000313|EMBL:EEE93708.2};	--	GO:0005634,nucleus; GO:0003677,DNA binding; GO:0003700,DNA-binding transcription factor activity; GO:0009873,ethylene-activated signaling pathway; GO:0006351,transcription, DNA-templated	Transcription factor IIA, alpha/beta subunit	Transcription factor IIA, alpha/beta subunit	AP2/ERF-ERF	C4	brown	377.664	0.692061	0.000509047	0.96211	3.53865e-12
FtPinG0002950300.01	--	protein cypro4 [Quercus suber]	RecName: Full=Protein CYPRO4;	SubName: Full=Uncharacterized protein {ECO:0000313|EMBL:KDO59699.1};	Protein involved in vacuole import and degradation	--	WD domain, G-beta repeat	WD domain, G-beta repeat	-	C4	brown	377.44	0.561223	0.00811947	0.992777	5.78686e-19
FtPinG0007284800.01	K14803 protein phosphatase PTC2/3 [EC:3.1.3.16] | (RefSeq) probable protein phosphatase 2C 49 (A)	PREDICTED: probable protein phosphatase 2C 49 [Populus euphratica]	RecName: Full=Probable protein phosphatase 2C 49; Short=AtPP2C49; EC=3.1.3.16;	SubName: Full=Uncharacterized protein {ECO:0000313|EMBL:EEE99269.1};	Serine/threonine protein phosphatase	GO:0046872,metal ion binding; GO:0004722,protein serine/threonine phosphatase activity	Protein phosphatase 2C	Protein phosphatase 2C	-	C4	brown	376.945	0.702039	0.00038896	0.964338	2.0072e-12
FtPinG0004100800.01	K15119 solute carrier family 25, member 39/40 | (RefSeq) mitochondrial carrier protein MTM1 (A)	PREDICTED: mitochondrial carrier protein MTM1 isoform X1 [Beta vulgaris subsp. vulgaris]	RecName: Full=Mitochondrial carrier protein MTM1; AltName: Full=Manganese tracking factor for mitochondrial SOD2;	SubName: Full=Uncharacterized protein {ECO:0000313|EMBL:KDP28523.1};	Mitochondrial carrier protein CGI-69	GO:0016021,integral component of membrane; GO:0005743,mitochondrial inner membrane; GO:0005739,mitochondrion; GO:0016530,metallochaperone activity; GO:0022857,transmembrane transporter activity; GO:0005215,transporter activity; GO:0006828,manganese ion transport; GO:0006839,mitochondrial transport; GO:1901562,response to paraquat	Mitochondrial carrier protein	Mitochondrial carrier protein	-	C4	brown	376.863	0.76835	4.73896e-05	0.944875	1.16496e-10
FtPinG0003438400.01	K10604 E3 ubiquitin-protein ligase MGRN1 [EC:2.3.2.27] | (RefSeq) probable E3 ubiquitin-protein ligase LUL4 (A)	PREDICTED: probable E3 ubiquitin-protein ligase LUL4 isoform X2 [Vitis vinifera]	RecName: Full=Probable E3 ubiquitin-protein ligase LUL3; EC=2.3.2.27; AltName: Full=Probable RING-type E3 ubiquitin transferase LUL3 {ECO:0000305}; AltName: Full=Protein LOG2-LIKE UBIQUITIN LIGASE 3; AltName: Full=RING finger protein 398;	SubName: Full=Uncharacterized protein {ECO:0000313|EMBL:CCB50387.1};	Predicted E3 ubiquitin ligase	GO:0046872,metal ion binding; GO:0004842,ubiquitin-protein transferase activity	P-11 zinc finger	P-11 zinc finger	-	C4	brown	376.846	0.73498	0.000147503	0.956095	1.40136e-11
FtPinG0002920400.01	--	--	--	--	--	--	--	--	-	C4	brown	375.902	0.69322	0.000493638	0.960868	4.78395e-12
FtPinG0001091900.01	--	--	--	--	--	--	--	--	-	C4	brown	375.53	0.777833	3.31677e-05	0.938251	3.33543e-10
FtPinG0002375900.01	K01723 hydroperoxide dehydratase [EC:4.2.1.92] | (RefSeq) allene oxide synthase (A)	Allene oxide synthase [Morus notabilis]	RecName: Full=Allene oxide synthase 2, chloroplastic {ECO:0000303|PubMed:12351632}; Short=LeAOS2 {ECO:0000303|PubMed:12351632}; EC=4.2.1.92 {ECO:0000269|PubMed:10859201}; AltName: Full=Cytochrome P450 74A {ECO:0000305}; Flags: Precursor;	SubName: Full=Allene oxide synthase {ECO:0000313|EMBL:EXC07343.1};	--	GO:0009941,chloroplast envelope; GO:0009706,chloroplast inner membrane; GO:0009535,chloroplast thylakoid membrane; GO:0020037,heme binding; GO:0047987,hydroperoxide dehydratase activity; GO:0005506,iron ion binding; GO:0004497,monooxygenase activity; GO:0016705,oxidoreductase activity, acting on paired donors, with incorporation or reduction of molecular oxygen; GO:0006952,defense response; GO:00…	Cytochrome P450	Cytochrome P450	-	C4	brown	375.441	0.7165	0.000258281	0.95909	7.24654e-12
FtPinG0007582800.01	K12761 carbon catabolite-derepressing protein kinase [EC:2.7.11.1] | (RefSeq) CBL-interacting serine/threonine-protein kinase 4-like (A)	CBL-interacting serine/threonine-protein kinase 4-like [Spinacia oleracea]	RecName: Full=CBL-interacting serine/threonine-protein kinase 7; EC=2.7.11.1; AltName: Full=SNF1-related kinase 3.10; AltName: Full=SOS2-like protein kinase PKS7; AltName: Full=Serine/threonine-protein kinase SR2; Short=AtSR2; Short=AtSRPK1;	RecName: Full=Non-specific serine/threonine protein kinase {ECO:0000256|SAAS:SAAS00351747}; EC=2.7.11.1 {ECO:0000256|SAAS:SAAS00351747};	Serine/threonine protein kinase	GO:0005737,cytoplasm; GO:0005634,nucleus; GO:0005524,ATP binding; GO:0004674,protein serine/threonine kinase activity; GO:0035556,intracellular signal transduction; GO:0006468,protein phosphorylation; GO:0009409,response to cold	RIO1 family	RIO1 family	-	C4	brown	375.014	0.734235	0.000151004	0.955863	1.47193e-11
FtPinG0003062200.01	K17972 N-terminal acetyltransferase B complex catalytic subunit [EC:2.3.1.254] | (RefSeq) N-terminal acetyltransferase B complex catalytic subunit NAA20 (A)	PREDICTED: N-alpha-acetyltransferase 20 [Erythranthe guttata]	RecName: Full=N-terminal acetyltransferase B complex catalytic subunit NAA20 {ECO:0000303|PubMed:25966763}; EC=2.3.1.254 {ECO:0000269|PubMed:25966763}; AltName: Full=NatB N-alpha-terminal acetylation complex catalytic subunit {ECO:0000303|PubMed:24244708};	SubName: Full=Uncharacterized protein {ECO:0000313|EMBL:EYU40919.1};	Acetyltransferase, (GNAT) family	GO:0031416,NatB complex; GO:0004596,peptide alpha-N-acetyltransferase activity; GO:0017196,N-terminal peptidyl-methionine acetylation	Acetyltransferase (GNAT) domain	Acetyltransferase (GNAT) domain	-	C4	brown	373.709	0.5739	0.00652051	0.986601	2.00096e-16
FtPinG0008642800.01	K23869 galactan beta-1,4-galactosyltransferase [EC:2.4.1.-] | (RefSeq) galactan beta-1,4-galactosyltransferase GALS1 (A)	PREDICTED: galactan beta-1,4-galactosyltransferase GALS1 [Vitis vinifera]	RecName: Full=Galactan beta-1,4-galactosyltransferase GALS1 {ECO:0000305}; EC=2.4.1.- {ECO:0000305}; AltName: Full=Beta-1,4-galactan synthase; AltName: Full=Galactan synthase 1 {ECO:0000303|PubMed:23243126};	SubName: Full=Uncharacterized protein {ECO:0000313|EnsemblPlants:PGSC0003DMT400025719};	Extracellular protein with conserved cysteines	GO:0005794,Golgi apparatus; GO:0000139,Golgi membrane; GO:0016021,integral component of membrane; GO:0048531,beta-1,3-galactosyltransferase activity; GO:0042546,cell wall biogenesis; GO:0071555,cell wall organization; GO:0045489,pectin biosynthetic process	--	--	-	C4	brown	373.677	0.773523	3.90899e-05	0.939996	2.55787e-10
FtPinG0000202400.01	--	low-temperature inducible [Rheum australe]	RecName: Full=Nodulin-related protein 1 {ECO:0000303|PubMed:20016941}; Short=AtNRP1 {ECO:0000303|PubMed:20016941}; AltName: Full=RPS2-interacting protein 11 {ECO:0000303|Ref.5};	SubName: Full=Low-temperature inducible {ECO:0000313|EMBL:ACH63243.1};	--	GO:0009738,abscisic acid-activated signaling pathway; GO:0006952,defense response; GO:1900426,positive regulation of defense response to bacterium; GO:0009617,response to bacterium; GO:0009409,response to cold; GO:0009408,response to heat; GO:0009651,response to salt stress	--	--	-	C4	brown	373.148	0.723572	0.000209517	0.954495	1.95642e-11
FtPinG0008553200.01	K08145 MFS transporter, SP family, solute carrier family 2 (facilitated glucose transporter), member 8 | (RefSeq) sugar transporter ERD6-like 6 (A)	hypothetical protein CDL15_Pgr006879 [Punica granatum]	RecName: Full=Sugar transporter ERD6-like 6;	SubName: Full=Uncharacterized protein {ECO:0000313|EMBL:OWM80848.1};	Predicted transporter (major facilitator superfamily)	GO:0005794,Golgi apparatus; GO:0016021,integral component of membrane; GO:0009705,plant-type vacuole membrane; GO:0005774,vacuolar membrane; GO:0005355,glucose transmembrane transporter activity; GO:0005351,carbohydrate:proton symporter activity; GO:0042593,glucose homeostasis; GO:0046323,glucose import; GO:0035428,NA; GO:0010030,positive regulation of seed germination	Major Facilitator Superfamily	Major Facilitator Superfamily	-	C4	brown	372.603	0.733299	0.000155502	0.951523	3.52695e-11
FtPinG0004404700.01	--	Dehydrin [Parasponia andersonii]	RecName: Full=Late embryogenesis abundant protein; Short=Protein LEA;	SubName: Full=Uncharacterized protein {ECO:0000313|EMBL:ERP62315.1};	--	GO:0006950,response to stress; GO:0009415,response to water	RHS Repeat	RHS Repeat	-	C4	brown	372.422	0.732813	0.000157882	0.952131	3.13606e-11
FtPinG0008918600.01	K09419 heat shock transcription factor, other eukaryote | (RefSeq) heat stress transcription factor A-7a (A)	PREDICTED: heat stress transcription factor A-7a [Vitis vinifera]	RecName: Full=Heat stress transcription factor A-2; Short=AtHsfA2; AltName: Full=AtHsf-04;	SubName: Full=Uncharacterized protein {ECO:0000313|EnsemblPlants:PGSC0003DMT400082752};	Heat shock transcription factor	GO:0005737,cytoplasm; GO:0005634,nucleus; GO:0003700,DNA-binding transcription factor activity; GO:0043565,sequence-specific DNA binding; GO:0044212,transcription regulatory region DNA binding; GO:0034605,cellular response to heat; GO:0071456,cellular response to hypoxia; GO:0034620,cellular response to unfolded protein; GO:0010286,heat acclimation; GO:0045893,positive regulation of transcription…	HSF-type DNA-binding	HSF-type DNA-binding	HSF	C4	brown	372.09	0.781453	2.88136e-05	0.942323	1.77286e-10
FtPinG0007538300.01	--	PREDICTED: uncharacterized protein LOC104886820 [Beta vulgaris subsp. vulgaris]	--	SubName: Full=Uncharacterized protein {ECO:0000313|EMBL:KNA10993.1};	Nuclear receptor coregulator SMRT/SMRTER, contains Myb-like domains	GO:0005634,nucleus; GO:0003677,DNA binding	Myb DNA-binding like	Myb DNA-binding like	MYB-related	C4	brown	371.799	0.563117	0.00786192	0.987302	1.20439e-16
FtPinG0003434700.01	--	mavicyanin-like isoform X1 [Chenopodium quinoa]	RecName: Full=Mavicyanin;	SubName: Full=Uncharacterized protein {ECO:0000313|EMBL:EYU41504.1};	--	GO:0009055,electron transfer activity; GO:0046872,metal ion binding	Plastocyanin-like domain	Plastocyanin-like domain	-	C4	brown	371.48	0.698594	0.000427325	0.965764	1.3696e-12
FtPinG0005526000.01	K05391 cyclic nucleotide gated channel, plant | (RefSeq) cyclic nucleotide gated channel-like (A)	PREDICTED: probable cyclic nucleotide-gated ion channel 5 isoform X1 [Vitis vinifera]	RecName: Full=Probable cyclic nucleotide-gated ion channel 5; Short=AtCNGC5; AltName: Full=Cyclic nucleotide- and calmodulin-regulated ion channel 5;	SubName: Full=Uncharacterized protein {ECO:0000313|EMBL:CCB59758.1};	K+-channel ERG and related proteins, contain PAS/PAC sensor domain	GO:0005887,integral component of plasma membrane; GO:0016020,membrane; GO:0005886,plasma membrane; GO:0005262,calcium channel activity; GO:0005516,calmodulin binding; GO:0030552,cAMP binding; GO:0030553,cGMP binding; GO:0005223,intracellular cGMP-activated cation channel activity; GO:0005249,voltage-gated potassium channel activity; GO:0042391,regulation of membrane potential	Cyclic nucleotide-binding domain	Cyclic nucleotide-binding domain	-	C4	brown	371.333	0.596545	0.00431041	0.986068	2.89346e-16
FtPinG0008103700.01	--	--	--	--	--	--	--	--	-	C4	brown	371.203	0.746687	0.000100997	0.953193	2.54499e-11
FtPinG0006261000.01	K07304 peptide-methionine (S)-S-oxide reductase [EC:1.8.4.11] | (RefSeq) peptide methionine sulfoxide reductase A1-like (A)	PREDICTED: peptide methionine sulfoxide reductase A1-like [Nicotiana attenuata]	RecName: Full=Peptide methionine sulfoxide reductase; EC=1.8.4.11; AltName: Full=Peptide-methionine (S)-S-oxide reductase; Short=Peptide Met(O) reductase; AltName: Full=Protein-methionine-S-oxide reductase;	SubName: Full=Peptide methionine sulfoxide reductase {ECO:0000313|EMBL:OIT21365.1};	Peptide methionine sulfoxide reductase	GO:0008113,peptide-methionine (S)-S-oxide reductase activity	Peptide methionine sulfoxide reductase	Peptide methionine sulfoxide reductase	-	C4	brown	370.621	0.62813	0.00229562	0.978733	1.56364e-14
FtPinG0001034500.01	K13944 LOB domain-containing protein 16 | (RefSeq) LOB domain-containing protein 16 (A)	LOB domain-containing protein 37-like [Prunus avium]	RecName: Full=LOB domain-containing protein 38; AltName: Full=ASYMMETRIC LEAVES 2-like protein 40; Short=AS2-like protein 40;	SubName: Full=Uncharacterized protein {ECO:0000313|EMBL:GAY50190.1};	--	--	Lateral organ boundaries (LOB) domain	Lateral organ boundaries (LOB) domain	LOB	C4	brown	370.376	0.53566	0.0123263	0.989762	1.57267e-17
FtPinG0004797700.01	K14488 SAUR family protein | (RefSeq) auxin-responsive protein SAUR36 (A)	auxin-responsive protein saur36 [Quercus suber]	RecName: Full=Auxin-responsive protein SAUR36 {ECO:0000305}; AltName: Full=Protein RESPONSE TO AUXINS AND GIBBERELLINS 1 {ECO:0000303|PubMed:23503980}; AltName: Full=Protein SENESCENCE-ASSOCIATED GENE 201 {ECO:0000305}; AltName: Full=Protein SMALL AUXIN UP RNA 36 {ECO:0000303|PubMed:12036261};	SubName: Full=Uncharacterized protein {ECO:0000313|EMBL:PIA50117.1};	--	GO:0005634,nucleus; GO:0009734,auxin-activated signaling pathway; GO:0007275,multicellular organism development; GO:1900057,positive regulation of leaf senescence; GO:0040008,regulation of growth; GO:0010029,regulation of seed germination	Auxin responsive protein	Auxin responsive protein	-	C4	brown	369.573	0.684656	0.000617452	0.965171	1.60879e-12
FtPinG0002558400.01	--	uncharacterized protein LOC110605281 [Manihot esculenta]	--	SubName: Full=Uncharacterized protein {ECO:0000313|EMBL:OAY24739.1};	--	GO:0016021,integral component of membrane	Domain of unknown function (DUF4408)	Domain of unknown function (DUF4408)	-	C4	brown	369.357	0.79947	1.37271e-05	0.932412	7.68905e-10
FtPinG0004532800.01	K03511 DNA polymerase kappa [EC:2.7.7.7] | (RefSeq) DNA polymerase kappa (A)	C2 domain-containing protein [Cephalotus follicularis]	RecName: Full=Synaptotagmin-1; AltName: Full=NTMC2T1.1; AltName: Full=Synaptotagmin A;	SubName: Full=C2 domain-containing protein {ECO:0000313|EMBL:GAV62902.1};	Ca2+-dependent lipid-binding protein CLB1/vesicle protein vp115/Granuphilin A, contains C2 domain	GO:0010008,endosome membrane; GO:0016021,integral component of membrane; GO:0005886,plasma membrane; GO:0008289,lipid binding; GO:0046872,metal ion binding; GO:0006897,endocytosis; GO:0006869,lipid transport; GO:0016032,viral process	Synaptotagmin-like mitochondrial-lipid-binding domain	Synaptotagmin-like mitochondrial-lipid-binding domain	-	C4	brown	368.434	0.608805	0.00340141	0.981438	4.34061e-15
FtPinG0004487800.01	--	PREDICTED: spermatogenesis-associated protein 20 isoform X1 [Vitis vinifera]	--	SubName: Full=spermatogenesis-associated protein 20-like {ECO:0000313|RefSeq:XP_016710239.1};	Highly conserved protein containing a thioredoxin domain	GO:0003824,catalytic activity	Thioredoxin-like	Thioredoxin-like	-	C4	brown	368.308	0.757173	7.06963e-05	0.941964	1.87772e-10
FtPinG0004870600.01	--	hypothetical protein T459_02267 [Capsicum annuum]	RecName: Full=Low-temperature-induced 65 kDa protein; AltName: Full=Desiccation-responsive protein 29B;	SubName: Full=low-temperature-induced 78 kDa protein-like {ECO:0000313|RefSeq:XP_016578765.1};	--	GO:0009738,abscisic acid-activated signaling pathway; GO:0010150,leaf senescence; GO:0009737,response to abscisic acid; GO:0009409,response to cold; GO:0009651,response to salt stress; GO:0009414,response to water deprivation	CAP160 repeat	CAP160 repeat	-	C4	brown	367.359	0.802399	1.2084e-05	0.929717	1.103e-09
FtPinG0008034300.01	K14816 pre-60S factor REI1 | (RefSeq) cytoplasmic 60S subunit biogenesis factor REI1 homolog 1-like (A)	PREDICTED: cytoplasmic 60S subunit biogenesis factor REI1 homolog 1-like [Juglans regia]	RecName: Full=Cytoplasmic 60S subunit biogenesis factor REI1 homolog 1 {ECO:0000305}; AltName: Full=Protein REI1-LIKE 1 {ECO:0000303|PubMed:24038679}; AltName: Full=pre-60S factor REI1 homolog 1 {ECO:0000305};	SubName: Full=cytoplasmic 60S subunit biogenesis factor REI1 homolog 1-like {ECO:0000313|RefSeq:XP_018812198.1};	C2H2-type Zn-finger protein	GO:0005737,cytoplasm; GO:0003676,nucleic acid binding; GO:0008270,zinc ion binding; GO:0042273,ribosomal large subunit biogenesis	Zinc-finger of C2H2 type	Zinc-finger of C2H2 type	C2H2	C4	brown	367.154	0.531465	0.0131611	0.991553	2.54705e-18
FtPinG0005624400.01	K00521 ferric-chelate reductase [EC:1.16.1.7] | (RefSeq) ferric reduction oxidase 7, chloroplastic-like (A)	No apical meristem (NAM) protein [Corchorus olitorius]	RecName: Full=NAC domain-containing protein 2; Short=ANAC002;	SubName: Full=No apical meristem (NAM) protein {ECO:0000313|EMBL:OMO50671.1};	--	GO:0005634,nucleus; GO:0003677,DNA binding; GO:0003700,DNA-binding transcription factor activity; GO:0009788,negative regulation of abscisic acid-activated signaling pathway; GO:0009611,response to wounding; GO:0006351,transcription, DNA-templated	No apical meristem (NAM) protein	No apical meristem (NAM) protein	NAC	C4	brown	366.991	0.631464	0.00213948	0.972771	1.59868e-13
FtPinG0004015200.01	K11649 SWI/SNF related-matrix-associated actin-dependent regulator of chromatin subfamily C | (RefSeq) F-box and associated interaction domain protein (A)	hypothetical protein SOVF_187610 [Spinacia oleracea]	RecName: Full=F-box protein At3g07870;	SubName: Full=Uncharacterized protein {ECO:0000313|EMBL:KNA05741.1};	--	GO:0009506,plasmodesma; GO:0008284,positive regulation of cell proliferation	F-box associated domain	F-box associated domain	-	C4	brown	365.659	0.555626	0.00892109	0.987398	1.12161e-16
FtPinG0001349900.01	K11252 histone H2B | (RefSeq) histone H2B, embryonic (A)	histone H2B, embryonic [Spinacia oleracea]	RecName: Full=Histone H2B.2; AltName: Full=HTB8;	SubName: Full=Uncharacterized protein {ECO:0000313|EMBL:KNA25241.1};	Histone H2B	GO:0000786,nucleosome; GO:0005634,nucleus; GO:0003677,DNA binding; GO:0046982,protein heterodimerization activity	Histone-like transcription factor (CBF/NF-Y) and archaeal histone	Histone-like transcription factor (CBF/NF-Y) and archaeal histone	-	C4	brown	365.322	0.720202	0.000231666	0.951892	3.28517e-11
FtPinG0004780200.01	K07213 copper chaperone | (RefSeq) copper transport protein ATX1-like (A)	PREDICTED: heavy metal-associated isoprenylated plant protein 26-like [Populus euphratica]	RecName: Full=Heavy metal-associated isoprenylated plant protein 26 {ECO:0000303|PubMed:21072340, ECO:0000303|PubMed:23368984}; Short=AtHIP26 {ECO:0000303|PubMed:23368984}; Short=AtHIPP26 {ECO:0000303|PubMed:21072340, ECO:0000303|PubMed:23368984}; AltName: Full=Farnesylated protein 6 {ECO:0000303|PubMed:8837031}; Short=AtFP6 {ECO:0000303|PubMed:8837031}; Flags: Precursor;	SubName: Full=Copper chaperone {ECO:0000313|EMBL:PIN04555.1};	Copper chaperone	GO:0005737,cytoplasm; GO:0031965,nuclear membrane; GO:0005886,plasma membrane; GO:0009506,plasmodesma; GO:0046870,cadmium ion binding; GO:0005507,copper ion binding; GO:0032791,lead ion binding; GO:0046916,cellular transition metal ion homeostasis; GO:0010286,heat acclimation; GO:0030001,metal ion transport	Heavy-metal-associated domain	Heavy-metal-associated domain	-	C4	brown	365.295	0.78304	2.70668e-05	0.935352	5.09843e-10
FtPinG0009564600.01	K12135 zinc finger protein CONSTANS | (RefSeq) zinc finger protein CONSTANS-LIKE 2-like (A)	hypothetical protein PHAVU_003G149000g [Phaseolus vulgaris]	RecName: Full=Zinc finger protein CONSTANS-LIKE 5;	SubName: Full=Uncharacterized protein {ECO:0000313|EMBL:ESW26794.1};	GATA-4/5/6 transcription factors	GO:0005634,nucleus; GO:0003700,DNA-binding transcription factor activity; GO:0008270,zinc ion binding; GO:0048571,long-day photoperiodism; GO:0048579,negative regulation of long-day photoperiodism, flowering; GO:0045892,negative regulation of transcription, DNA-templated; GO:0048576,positive regulation of short-day photoperiodism, flowering; GO:0009909,regulation of flower development; GO:0006355…	Cytoplasmic polyadenylation element-binding protein ZZ domain	Cytoplasmic polyadenylation element-binding protein ZZ domain	C2C2-CO-like	C4	brown	365.079	0.555359	0.00896089	0.987577	9.79314e-17
FtPinG0005679700.01	--	hypothetical protein LSAT_5X146120 [Lactuca sativa]	RecName: Full=Late embryogenesis abundant protein 46 {ECO:0000303|PubMed:18318901}; AltName: Full=Late embryogenesis abundant protein 4-5 {ECO:0000303|PubMed:20668063}; Short=AtLEA4-5 {ECO:0000303|PubMed:20668063};	SubName: Full=Putative 18 kDa seed maturation protein {ECO:0000313|EMBL:OTG24097.1};	--	GO:0005829,cytosol; GO:0009793,embryo development ending in seed dormancy; GO:0009409,response to cold; GO:0006970,response to osmotic stress; GO:0009414,response to water deprivation; GO:0048316,seed development	Late embryogenesis abundant (LEA) group 1	Late embryogenesis abundant (LEA) group 1	-	C4	brown	365.06	0.800747	1.29883e-05	0.92856	1.28218e-09
FtPinG0007393800.01	K13354 solute carrier family 25 (peroxisomal adenine nucleotide transporter), member 17 | (RefSeq) peroxisomal nicotinamide adenine dinucleotide carrier isoform X1 (A)	PREDICTED: peroxisomal adenine nucleotide carrier 1-like [Juglans regia]	RecName: Full=Peroxisomal adenine nucleotide carrier 1; Short=AtPNC1;	SubName: Full=peroxisomal adenine nucleotide carrier 1-like {ECO:0000313|RefSeq:XP_018840498.1};	Predicted mitochondrial carrier protein	GO:0005779,integral component of peroxisomal membrane; GO:0005743,mitochondrial inner membrane; GO:0005777,peroxisome; GO:0015217,ADP transmembrane transporter activity; GO:0015297,antiporter activity; GO:0005347,ATP transmembrane transporter activity; GO:0015866,ADP transport; GO:0015867,ATP transport; GO:0006635,fatty acid beta-oxidation; GO:0080024,indolebutyric acid metabolic process; GO:0006…	Mitochondrial carrier protein	Mitochondrial carrier protein	-	C4	brown	364.806	0.569669	0.00702236	0.989117	2.80161e-17
FtPinG0002075900.01	--	PREDICTED: uncharacterized protein LOC104907109 [Beta vulgaris subsp. vulgaris]	--	SubName: Full=Uncharacterized protein {ECO:0000313|EMBL:GAY53044.1};	--	--	--	--	-	C4	brown	363.889	0.746598	0.000101294	0.945001	1.14038e-10
FtPinG0008531400.01	K00799 glutathione S-transferase [EC:2.5.1.18] | (RefSeq) glutathione S-transferase F13 (A)	PREDICTED: glutathione S-transferase F13 [Vitis vinifera]	RecName: Full=Glutathione S-transferase F13; Short=AtGSTF13; EC=2.5.1.18; AltName: Full=GST class-phi member 13;	SubName: Full=Uncharacterized protein {ECO:0000313|EMBL:CBI32223.3};	Glutathione S-transferase	GO:0005737,cytoplasm; GO:0005829,cytosol; GO:0004364,glutathione transferase activity; GO:0006749,glutathione metabolic process; GO:0009407,toxin catabolic process	Glutathione S-transferase, C-terminal domain	Glutathione S-transferase, C-terminal domain	-	C4	brown	363.504	0.715802	0.000263578	0.958763	7.80585e-12
FtPinG0000230100.01	K05350 beta-glucosidase [EC:3.2.1.21] | (RefSeq) beta-glucosidase 46 (A)	PREDICTED: F-box/FBD/LRR-repeat protein At1g13570-like [Pyrus x bretschneideri]	RecName: Full=F-box/FBD/LRR-repeat protein At1g13570;	SubName: Full=F-box/RNI-like superfamily protein isoform 1 {ECO:0000313|EMBL:EOY01503.1};	--	--	Leucine Rich Repeat	Leucine Rich Repeat	-	C4	brown	362.692	0.654722	0.00127904	0.971957	2.10796e-13
FtPinG0008457700.01	K22524 WW domain-binding protein 2 | (RefSeq) hypothetical protein (A)	PREDICTED: UPF0664 stress-induced protein C29B12.11c [Gossypium hirsutum]	--	SubName: Full=UPF0664 stress-induced protein C29B12.11c {ECO:0000313|RefSeq:XP_016724505.1};	WW domain binding protein WBP-2, contains GRAM domain	--	--	--	-	C4	brown	361.891	0.77387	3.85807e-05	0.940557	2.34466e-10
FtPinG0002189300.01	--	PREDICTED: Golgi apparatus membrane protein-like protein ECHIDNA [Beta vulgaris subsp. vulgaris]	RecName: Full=Golgi apparatus membrane protein-like protein ECHIDNA;	RecName: Full=Golgi apparatus membrane protein TVP23 {ECO:0000256|RuleBase:RU361206};	Uncharacterized membrane protein NPD008/CGI-148	GO:0031901,early endosome membrane; GO:0005768,endosome; GO:0005794,Golgi apparatus; GO:0030173,integral component of Golgi membrane; GO:0005802,trans-Golgi network; GO:0007030,Golgi organization; GO:0009306,protein secretion; GO:0009826,unidimensional cell growth; GO:0016192,vesicle-mediated transport	Eukaryotic protein of unknown function (DUF846)	Eukaryotic protein of unknown function (DUF846)	-	C4	brown	361.795	0.562066	0.00800391	0.98841	5.08089e-17
FtPinG0007326000.01	K23260 scopoletin glucosyltransferase [EC:2.4.1.128] | (RefSeq) scopoletin glucosyltransferase-like (A)	UDP-glycosyltransferase 73C2 [Morus notabilis]	RecName: Full=UDP-glycosyltransferase 73B4; EC=2.4.1.-; AltName: Full=Flavonol 3-O-glucosyltransferase UGT73B4; EC=2.4.1.91;	SubName: Full=UDP-glycosyltransferase 73C2 {ECO:0000313|EMBL:EXC26266.1};	UDP-glucuronosyl and UDP-glucosyl transferase	GO:0005829,cytosol; GO:0043231,intracellular membrane-bounded organelle; GO:0102360,daphnetin 3-O-glucosyltransferase activity; GO:0047893,flavonol 3-O-glucosyltransferase activity; GO:0102425,myricetin 3-O-glucosyltransferase activity; GO:0080043,quercetin 3-O-glucosyltransferase activity; GO:0080044,quercetin 7-O-glucosyltransferase activity; GO:0035251,UDP-glucosyltransferase activity; GO:0008…	UDP-glucoronosyl and UDP-glucosyl transferase	UDP-glucoronosyl and UDP-glucosyl transferase	-	C4	brown	361.573	0.792088	1.87612e-05	0.930608	9.80564e-10
FtPinG0009743100.01	--	EID1-like F-box protein [Trema orientalis]	RecName: Full=EID1-like F-box protein 3;	SubName: Full=EID1-like F-box protein 3-like protein {ECO:0000313|EMBL:OMP04994.1};	Predicted E3 ubiquitin ligase	GO:0005634,nucleus; GO:0009738,abscisic acid-activated signaling pathway; GO:0010029,regulation of seed germination; GO:0009737,response to abscisic acid; GO:0006970,response to osmotic stress; GO:0009651,response to salt stress; GO:0009414,response to water deprivation; GO:0010228,vegetative to reproductive phase transition of meristem	--	--	-	C4	brown	360.91	0.766612	5.05024e-05	0.940124	2.50749e-10
FtPinG0006787600.01	--	late embryogenesis abundant protein [Sesuvium portulacastrum]	RecName: Full=Late embryogenesis abundant protein Lea5-A;	SubName: Full=Late embryogenesis abundant protein {ECO:0000313|EMBL:ADP23916.1};	--	GO:0006950,response to stress	Late embryogenesis abundant protein	Late embryogenesis abundant protein	-	C4	brown	360.791	0.790905	1.97017e-05	0.930952	9.3661e-10
FtPinG0005684700.01	K08776 puromycin-sensitive aminopeptidase [EC:3.4.11.-] | (RefSeq) aminopeptidase M1 isoform X1 (A)	aminopeptidase M1 isoform X2 [Spinacia oleracea]	RecName: Full=Aminopeptidase M1; EC=3.4.11.2; AltName: Full=Alpha-aminoacylpeptide hydrolase;	RecName: Full=Aminopeptidase {ECO:0000256|RuleBase:RU364040}; EC=3.4.11.- {ECO:0000256|RuleBase:RU364040};	Puromycin-sensitive aminopeptidase and related aminopeptidases	GO:0005829,cytosol; GO:0005783,endoplasmic reticulum; GO:0031090,organelle membrane; GO:0005886,plasma membrane; GO:0004177,aminopeptidase activity; GO:0070006,metalloaminopeptidase activity; GO:0010013,N-1-naphthylphthalamic acid binding; GO:0042277,peptide binding; GO:0008270,zinc ion binding; GO:0009926,auxin polar transport; GO:0043171,peptide catabolic process	Peptidase M1 N-terminal domain	Peptidase M1 N-terminal domain	-	C4	brown	360.629	0.810435	8.42411e-06	0.923595	2.3801e-09
FtPinG0002722100.01	--	induced immature seed protein [Fagopyrum esculentum]	--	SubName: Full=Induced immature seed protein {ECO:0000313|EMBL:BAA21759.1};	--	--	--	--	-	C4	brown	360.444	0.804328	1.1098e-05	0.924634	2.09848e-09
FtPinG0006878600.01	--	PREDICTED: protein LITTLE ZIPPER 1-like [Malus domestica]	RecName: Full=Protein LITTLE ZIPPER 2 {ECO:0000303|PubMed:18055602};	SubName: Full=Uncharacterized protein {ECO:0000313|EMBL:EMJ20592.1};	--	GO:0006355,regulation of transcription, DNA-templated; GO:0006351,transcription, DNA-templated	--	--	-	C4	brown	359.748	0.634359	0.00201127	0.968324	6.61155e-13
FtPinG0002968300.01	--	--	--	--	--	--	--	--	-	C4	brown	359.308	0.557814	0.00860029	0.986835	1.69413e-16
FtPinG0001324400.01	K09648 mitochondrial inner membrane protease subunit 2 [EC:3.4.21.-] | (RefSeq) uncharacterized protein LOC110762209 isoform X1 (A)	hypothetical protein CFOL_v3_04537 [Cephalotus follicularis]	--	SubName: Full=Uncharacterized protein {ECO:0000313|EMBL:GAV61009.1};	--	GO:0016021,integral component of membrane	--	--	-	C4	brown	359.093	0.745015	0.000106738	0.946657	8.58554e-11
FtPinG0006352400.01	--	uncharacterized protein LOC107492428 [Arachis duranensis]	--	SubName: Full=Uncharacterized protein {ECO:0000313|EnsemblPlants:Solyc09g075600.1.1};	--	--	--	--	-	C4	brown	358.911	0.804646	1.09422e-05	0.925206	1.95643e-09
FtPinG0003389100.01	--	uncharacterized protein LOC110717760 [Chenopodium quinoa]	--	SubName: Full=Uncharacterized protein {ECO:0000313|EMBL:KNA03301.1};	--	--	Protein of unknown function (DUF3755)	Protein of unknown function (DUF3755)	-	C4	brown	358.131	0.691008	0.000523389	0.961621	3.98982e-12
FtPinG0005372600.01	K08744 cardiolipin synthase (CMP-forming) [EC:2.7.8.41] | (RefSeq) cardiolipin synthase (CMP-forming), mitochondrial (A)	PREDICTED: cardiolipin synthase (CMP-forming), mitochondrial [Beta vulgaris subsp. vulgaris]	RecName: Full=CDP-diacylglycerol--glycerol-3-phosphate 3-phosphatidyltransferase 1, chloroplastic; EC=2.7.8.5; AltName: Full=Phosphatidylglycerophosphate synthase 1; Short=PGP synthase 1; Flags: Precursor;	SubName: Full=Uncharacterized protein {ECO:0000313|EMBL:KNA04296.1};	CDP-alcohol phosphatidyltransferase/Phosphatidylglycerol-phosphate synthase	GO:0031969,chloroplast membrane; GO:0016021,integral component of membrane; GO:0005739,mitochondrion; GO:0008808,cardiolipin synthase activity; GO:0008444,CDP-diacylglycerol-glycerol-3-phosphate 3-phosphatidyltransferase activity; GO:0030145,manganese ion binding; GO:0032049,cardiolipin biosynthetic process	CDP-alcohol phosphatidyltransferase	CDP-alcohol phosphatidyltransferase	-	C4	brown	357.625	0.758443	6.76275e-05	0.941809	1.92485e-10
FtPinG0009021800.01	K07407 alpha-galactosidase [EC:3.2.1.22] | (RefSeq) alpha-galactosidase 3 (A)	putative alpha-galactosidase 2 [Nepenthes mirabilis]	RecName: Full=Alpha-galactosidase 3 {ECO:0000303|PubMed:15034167}; Short=AtAGAL3 {ECO:0000303|PubMed:15034167}; EC=3.2.1.22 {ECO:0000250|UniProtKB:Q9FXT4}; AltName: Full=Alpha-D-galactoside galactohydrolase 3 {ECO:0000305}; AltName: Full=Melibiase {ECO:0000305}; Flags: Precursor;	RecName: Full=Alpha-galactosidase {ECO:0000256|RuleBase:RU361168}; EC=3.2.1.22 {ECO:0000256|RuleBase:RU361168}; AltName: Full=Melibiase {ECO:0000256|RuleBase:RU361168};	Alpha-D-galactosidase (melibiase)	GO:0048046,apoplast; GO:0009505,plant-type cell wall; GO:0005773,vacuole; GO:0052692,raffinose alpha-galactosidase activity; GO:0005975,carbohydrate metabolic process; GO:0071555,cell wall organization	Melibiase	Melibiase	-	C4	brown	356.795	0.750755	8.81219e-05	0.937445	3.76037e-10
FtPinG0003335700.01	--	PREDICTED: uncharacterized protein LOC104591601 [Nelumbo nucifera]	--	SubName: Full=uncharacterized protein LOC104591601 {ECO:0000313|RefSeq:XP_010248805.1};	--	--	--	--	-	C4	brown	356.777	0.802489	1.20364e-05	0.927084	1.548e-09
FtPinG0000391000.01	K01784 UDP-glucose 4-epimerase [EC:5.1.3.2] | (RefSeq) UDP-glucose 4-epimerase GEPI48-like (A)	UDP-glucose 4-epimerase GEPI48-like [Chenopodium quinoa]	RecName: Full=UDP-glucose 4-epimerase GEPI48; EC=5.1.3.2; AltName: Full=Galactowaldenase; AltName: Full=UDP-galactose 4-epimerase;	SubName: Full=UDP-glucose 4-epimerase GEPI48 {ECO:0000313|RefSeq:XP_010269690.1, ECO:0000313|RefSeq:XP_010269691.1};	UDP-glucose 4-epimerase/UDP-sulfoquinovose synthase	GO:0003978,UDP-glucose 4-epimerase activity; GO:0006012,galactose metabolic process	KR domain	KR domain	-	C4	brown	356.465	0.687546	0.000573007	0.965767	1.36855e-12
FtPinG0005522700.01	K00799 glutathione S-transferase [EC:2.5.1.18] | (RefSeq) glutathione S-transferase F12-like (A)	uncharacterized protein LOC110694312 [Chenopodium quinoa]	--	SubName: Full=Uncharacterized protein {ECO:0000313|EMBL:EEF36406.1};	--	GO:0005783,endoplasmic reticulum; GO:0016021,integral component of membrane; GO:0006886,intracellular protein transport	Bap31/Bap29 transmembrane region	Bap31/Bap29 transmembrane region	-	C4	brown	356.101	0.803726	1.1398e-05	0.931684	8.48834e-10
FtPinG0002498000.01	--	PREDICTED: uncharacterized protein LOC104889406 [Beta vulgaris subsp. vulgaris]	--	SubName: Full=Uncharacterized protein {ECO:0000313|EMBL:KNA16730.1};	--	--	--	--	-	C4	brown	354.417	0.788112	2.20873e-05	0.93144	8.77225e-10
FtPinG0008255100.01	K01087 trehalose 6-phosphate phosphatase [EC:3.1.3.12] | (RefSeq) probable trehalose-phosphate phosphatase J (A)	probable trehalose-phosphate phosphatase J [Manihot esculenta]	RecName: Full=Probable trehalose-phosphate phosphatase H; Short=AtTPPH; EC=3.1.3.12; AltName: Full=Trehalose 6-phosphate phosphatase;	RecName: Full=Trehalose 6-phosphate phosphatase {ECO:0000256|RuleBase:RU361117}; EC=3.1.3.12 {ECO:0000256|RuleBase:RU361117};	Trehalose-6-phosphate synthase component TPS1 and related subunits	GO:0005829,cytosol; GO:0005634,nucleus; GO:0004805,trehalose-phosphatase activity; GO:0005992,trehalose biosynthetic process	Trehalose-phosphatase	Trehalose-phosphatase	-	C4	brown	353.779	0.7158	0.000263596	0.950938	3.94422e-11
FtPinG0000494600.01	--	PREDICTED: uncharacterized protein LOC100243721 isoform X1 [Vitis vinifera]	--	SubName: Full=Uncharacterized protein {ECO:0000313|EMBL:ACH87180.1};	--	GO:0016021,integral component of membrane	--	--	-	C4	brown	353.725	0.595139	0.0044265	0.980858	5.79956e-15
FtPinG0008967800.01	K14803 protein phosphatase PTC2/3 [EC:3.1.3.16] | (RefSeq) probable protein phosphatase 2C 27 (A)	probable protein phosphatase 2C 27 [Herrania umbratica]	RecName: Full=Probable protein phosphatase 2C 27 {ECO:0000303|PubMed:19021904}; Short=AtPP2C27 {ECO:0000303|PubMed:19021904}; EC=3.1.3.16 {ECO:0000255|PROSITE-ProRule:PRU01082}; AltName: Full=Probable protein phosphatase 2C G group 1 {ECO:0000303|PubMed:22627139}; Short=AtPP2CG1 {ECO:0000303|PubMed:22627139};	SubName: Full=probable protein phosphatase 2C 27 {ECO:0000313|RefSeq:XP_016707367.1, ECO:0000313|RefSeq:XP_016707368.1};	Serine/threonine protein phosphatase	GO:0005737,cytoplasm; GO:0005634,nucleus; GO:0046872,metal ion binding; GO:0004722,protein serine/threonine phosphatase activity; GO:0061416,regulation of transcription from RNA polymerase II promoter in response to salt stress; GO:0009737,response to abscisic acid; GO:0009651,response to salt stress; GO:0009414,response to water deprivation	Protein phosphatase 2C	Protein phosphatase 2C	-	C4	brown	353.089	0.653618	0.00131191	0.966252	1.19723e-12
FtPinG0002094600.01	--	PREDICTED: uncharacterized protein At4g37920, chloroplastic [Vitis vinifera]	RecName: Full=Uncharacterized protein At4g37920;	SubName: Full=Uncharacterized protein {ECO:0000313|EMBL:CBI19103.3};	--	GO:0009507,chloroplast; GO:0009941,chloroplast envelope; GO:0009535,chloroplast thylakoid membrane	--	--	-	C4	brown	352.858	0.748465	9.51836e-05	0.938932	3.00977e-10
FtPinG0001894900.01	K00975 glucose-1-phosphate adenylyltransferase [EC:2.7.7.27] | (RefSeq) putative two-component response regulator ARR21 (A)	hypothetical protein BVRB_3g064740 isoform B [Beta vulgaris subsp. vulgaris]	RecName: Full=Protein PHR1-LIKE 2 {ECO:0000303|PubMed:26586833}; AltName: Full=Myb family transcription factor PHL2 {ECO:0000303|PubMed:26586833};	SubName: Full=Uncharacterized protein {ECO:0000313|EMBL:KNA19771.1}; Flags: Fragment;	--	GO:0005634,nucleus; GO:0003700,DNA-binding transcription factor activity; GO:0043565,sequence-specific DNA binding; GO:0016036,cellular response to phosphate starvation; GO:0010628,positive regulation of gene expression; GO:0006355,regulation of transcription, DNA-templated; GO:0006351,transcription, DNA-templated	Myb-like DNA-binding domain	Myb-like DNA-binding domain	GARP-G2-like	C2	brown	352.735	-0.62134	0.00264333	-0.974486	8.67226e-14
FtPinG0007313200.01	K20359 PRA1 family protein 1 | (RefSeq) PRA1 family protein E-like (A)	PRA1 family protein E-like [Chenopodium quinoa]	RecName: Full=PRA1 family protein F2 {ECO:0000303|PubMed:18583532}; Short=AtPRA1.F2 {ECO:0000303|PubMed:18583532}; AltName: Full=Prenylated Rab acceptor 7 {ECO:0000303|PubMed:18845362};	RecName: Full=PRA1 family protein {ECO:0000256|RuleBase:RU363107};	Prenylated rab acceptor 1	GO:0005783,endoplasmic reticulum; GO:0010008,endosome membrane; GO:0005794,Golgi apparatus; GO:0016021,integral component of membrane; GO:0005774,vacuolar membrane; GO:0016192,vesicle-mediated transport	PRA1 family protein	PRA1 family protein	-	C4	brown	352.558	0.625704	0.00241518	0.971517	2.44011e-13
FtPinG0001202200.01	--	--	--	--	--	--	--	--	-	C4	brown	352.511	0.809539	8.77685e-06	0.922335	2.76642e-09
FtPinG0005978600.01	K13508 glycerol-3-phosphate acyltransferase [EC:2.3.1.15 2.3.1.198] | (RefSeq) glycerol-3-phosphate acyltransferase 5-like (A)	PREDICTED: glycerol-3-phosphate acyltransferase 5-like [Ziziphus jujuba]	RecName: Full=Glycerol-3-phosphate acyltransferase 5; Short=AtGPAT5; EC=2.3.1.15;	SubName: Full=glycerol-3-phosphate acyltransferase 5-like {ECO:0000313|RefSeq:XP_018814433.1};	--	GO:0016021,integral component of membrane; GO:0016020,membrane; GO:0090447,glycerol-3-phosphate 2-O-acyltransferase activity; GO:0004366,glycerol-3-phosphate O-acyltransferase activity; GO:0016791,phosphatase activity; GO:0102420,sn-1-glycerol-3-phosphate C16:0-DCA-CoA acyl transferase activity; GO:0016024,CDP-diacylglycerol biosynthetic process; GO:0010143,cutin biosynthetic process; GO:0016311,…	Acyltransferase	Acyltransferase	-	C4	brown	351.944	0.598862	0.00412469	0.978446	1.77389e-14
FtPinG0006262300.01	--	uncharacterized protein LOC110719354 isoform X1 [Chenopodium quinoa]	--	SubName: Full=Uncharacterized protein {ECO:0000313|EMBL:KCW78404.1};	--	GO:0016021,integral component of membrane	--	--	-	C4	brown	350.856	0.772607	4.04602e-05	0.933477	6.64085e-10
FtPinG0004402800.01	--	F-box family protein, putative isoform 4 [Theobroma cacao]	RecName: Full=F-box protein At2g16365;	SubName: Full=F-box family protein, putative isoform 4 {ECO:0000313|EMBL:EOX97982.1};	--	GO:0005634,nucleus; GO:0009658,chloroplast organization; GO:0048512,circadian behavior; GO:0045893,positive regulation of transcription, DNA-templated; GO:0010099,regulation of photomorphogenesis; GO:0080167,response to karrikin	--	--	-	C4	brown	350.52	0.78185	2.83678e-05	0.924472	2.14049e-09
FtPinG0004713900.01	K17710 pentatricopeptide repeat domain-containing protein 1 | (RefSeq) pentatricopeptide repeat-containing protein At5g25630-like (A)	hypothetical protein SOVF_099250 [Spinacia oleracea]	RecName: Full=Pentatricopeptide repeat-containing protein At5g21222; AltName: Full=SNF1-like protein kinase AtC401;	SubName: Full=Uncharacterized protein {ECO:0000313|EMBL:KNA15316.1};	FOG: PPR repeat	GO:0043231,intracellular membrane-bounded organelle; GO:0005524,ATP binding; GO:0004519,endonuclease activity; GO:0004672,protein kinase activity; GO:0003723,RNA binding; GO:0009451,RNA modification	Evolutionarily conserved signalling intermediate in Toll pathway	Evolutionarily conserved signalling intermediate in Toll pathway	-	C4	brown	350.457	0.520958	0.0154546	0.988789	3.71112e-17
FtPinG0008096500.01	K07953 GTP-binding protein SAR1 [EC:3.6.5.-] | (RefSeq) GTP-binding protein SAR1-like (A)	transcription regulator [Hypseocharis bilobata]	--	RecName: Full=Repressor of RNA polymerase III transcription {ECO:0000256|PIRNR:PIRNR037240};	Mod5 protein sorting/negative effector of RNA Pol III synthesis	GO:0005634,nucleus; GO:0016480,negative regulation of transcription by RNA polymerase III; GO:0006351,transcription, DNA-templated	Maf1 regulator	Maf1 regulator	-	C4	brown	350.281	0.671735	0.000853873	0.969819	4.20191e-13
FtPinG0002273800.01	K17871 NADH:ubiquinone reductase (non-electrogenic) [EC:1.6.5.9] | (RefSeq) external alternative NAD(P)H-ubiquinone oxidoreductase B2, mitochondrial (A)	external alternative NAD(P)H-ubiquinone oxidoreductase B2, mitochondrial [Carica papaya]	RecName: Full=External alternative NAD(P)H-ubiquinone oxidoreductase B3, mitochondrial; EC=1.6.5.9; AltName: Full=External alternative NADH dehydrogenase NDB3; AltName: Full=NADH:ubiquinone reductase (non-electrogenic) NDB3; Flags: Precursor;	SubName: Full=external alternative NAD(P)H-ubiquinone oxidoreductase B2, mitochondrial {ECO:0000313|RefSeq:XP_008441960.1};	NADH-dehydrogenase (ubiquinone)	GO:0005743,mitochondrial inner membrane; GO:0005758,mitochondrial intermembrane space; GO:0005739,mitochondrion; GO:0005777,peroxisome; GO:0005509,calcium ion binding; GO:0016491,oxidoreductase activity; GO:0055114,oxidation-reduction process	EF hand	EF hand	-	C4	brown	350.099	0.775628	3.60922e-05	0.930153	1.04148e-09
FtPinG0008374300.01	--	PREDICTED: ALA-interacting subunit 3 [Beta vulgaris subsp. vulgaris]	RecName: Full=ALA-interacting subunit 1; Short=AtALIS1; AltName: Full=ALA3 beta-subunit 1;	SubName: Full=Uncharacterized protein {ECO:0000313|EMBL:OWM81087.1};	Cell cycle control protein	GO:0005789,endoplasmic reticulum membrane; GO:0005794,Golgi apparatus; GO:0000139,Golgi membrane; GO:0016021,integral component of membrane; GO:0031902,late endosome membrane; GO:0015914,phospholipid transport	LEM3 (ligand-effect modulator 3) family / CDC50 family	LEM3 (ligand-effect modulator 3) family / CDC50 family	-	C4	brown	349.003	0.613358	0.00310745	0.9787	1.58689e-14
FtPinG0002631400.01	K08794 calcium/calmodulin-dependent protein kinase I [EC:2.7.11.17] | (RefSeq) phosphoenolpyruvate carboxylase kinase 1-like (A)	PREDICTED: phosphoenolpyruvate carboxylase kinase 2 [Beta vulgaris subsp. vulgaris]	RecName: Full=Phosphoenolpyruvate carboxylase kinase 1; Short=AtPPCK1; EC=2.7.11.1;	SubName: Full=Uncharacterized protein {ECO:0000313|EMBL:KMT13444.1};	Ca2+/calmodulin-dependent protein kinase, EF-Hand protein superfamily	GO:0005737,cytoplasm; GO:0005634,nucleus; GO:0005524,ATP binding; GO:0009931,calcium-dependent protein serine/threonine kinase activity; GO:0005516,calmodulin binding; GO:0004683,calmodulin-dependent protein kinase activity; GO:0004674,protein serine/threonine kinase activity; GO:0035556,intracellular signal transduction; GO:0018105,peptidyl-serine phosphorylation; GO:0046777,protein autophosphor…	Haspin like kinase domain	Haspin like kinase domain	-	C4	brown	348.846	0.538915	0.0117087	0.986874	1.64733e-16
FtPinG0005797100.01	--	PREDICTED: protein NUCLEAR FUSION DEFECTIVE 4-like [Beta vulgaris subsp. vulgaris]	RecName: Full=Protein NUCLEAR FUSION DEFECTIVE 4 {ECO:0000303|PubMed:16698901};	SubName: Full=Uncharacterized protein {ECO:0000313|EMBL:KNA15603.1};	--	GO:0016021,integral component of membrane; GO:0000741,karyogamy; GO:0010197,polar nucleus fusion; GO:0009651,response to salt stress	Major Facilitator Superfamily	Major Facilitator Superfamily	-	C4	brown	348.823	0.755777	7.42075e-05	0.94004	2.54061e-10
FtPinG0003765500.01	K14493 gibberellin receptor GID1 [EC:3.-.-.-] | (RefSeq) GID1a-1; hypothetical protein (A)	hypothetical protein CICLE_v10021081mg [Citrus clementina]	RecName: Full=Probable carboxylesterase 18; AltName: Full=AtCXE18; EC=3.1.1.1;	SubName: Full=Uncharacterized protein {ECO:0000313|EMBL:ESR55013.1};	Arylacetamide deacetylase	GO:0052689,carboxylic ester hydrolase activity; GO:0009056,catabolic process; GO:0009860,pollen tube growth	Chlorophyllase enzyme	Chlorophyllase enzyme	-	C4	brown	348.35	0.722922	0.000213642	0.94917	5.48216e-11
FtPinG0001524800.01	K13699 abhydrolase domain-containing protein 5 [EC:2.3.1.51] | (RefSeq) probable 1-acylglycerol-3-phosphate O-acyltransferase (A)	Abhydrolase_6 domain-containing protein [Cephalotus follicularis]	RecName: Full=1-acylglycerol-3-phosphate O-acyltransferase; EC=2.3.1.51; AltName: Full=Lipid droplet-binding protein CGI-58 homolog;	SubName: Full=Abhydrolase_6 domain-containing protein {ECO:0000313|EMBL:GAV72468.1};	Predicted hydrolase/acyltransferase (alpha/beta hydrolase superfamily)	GO:0005737,cytoplasm; GO:0003841,1-acylglycerol-3-phosphate O-acyltransferase activity; GO:0016298,lipase activity; GO:0042171,lysophosphatidic acid acyltransferase activity; GO:0004623,phospholipase A2 activity; GO:0055089,fatty acid homeostasis; GO:0055088,lipid homeostasis; GO:0008654,phospholipid biosynthetic process; GO:0055091,phospholipid homeostasis; GO:0070328,triglyceride homeostasis	Putative esterase	Putative esterase	-	C4	brown	348.265	0.704653	0.000361838	0.959073	7.27504e-12
FtPinG0000328500.01	K12827 splicing factor 3A subunit 3 | (RefSeq) splicing factor SF3a60 homolog (A)	protein SDE2 homolog [Jatropha curcas]	RecName: Full=Splicing factor SF3a60 homolog {ECO:0000305}; AltName: Full=Protein ATROPOS {ECO:0000303|PubMed:18702672}; AltName: Full=Splicing factor ATO {ECO:0000305};	SubName: Full=Uncharacterized protein {ECO:0000313|EMBL:KDP28494.1};	Uncharacterized conserved protein	GO:0005829,cytosol; GO:0005681,spliceosomal complex; GO:0003723,RNA binding; GO:0008270,zinc ion binding; GO:0000398,mRNA splicing, via spliceosome; GO:0045694,regulation of embryo sac egg cell differentiation	Ubiquitin family	Ubiquitin family	-	C4	brown	346.436	0.740433	0.000123948	0.947448	7.47255e-11
FtPinG0005123400.01	K09286 EREBP-like factor | (RefSeq) ethylene-responsive transcription factor RAP2-1-like (A)	ethylene-responsive transcription factor ERF016-like [Helianthus annuus]	RecName: Full=Ethylene-responsive transcription factor ERF016;	SubName: Full=Putative DNA-binding domain-containing protein {ECO:0000313|EMBL:OTG29773.1};	--	GO:0005634,nucleus; GO:0003677,DNA binding; GO:0003700,DNA-binding transcription factor activity; GO:0009873,ethylene-activated signaling pathway; GO:0006351,transcription, DNA-templated	AP2 domain	AP2 domain	AP2/ERF-ERF	C4	brown	346.295	0.769775	4.49638e-05	0.936856	4.10129e-10
FtPinG0005070600.01	K19761 gamma-glutamylaminecyclotransferase [EC:2.3.2.-] | (RefSeq) putative gamma-glutamylcyclotransferase At3g02910 (A)	hypothetical protein AQUCO_02600429v1 [Aquilegia coerulea]	RecName: Full=Putative gamma-glutamylcyclotransferase At3g02910; EC=2.3.2.-;	SubName: Full=Uncharacterized protein {ECO:0000313|EMBL:PIA39972.1};	Uncharacterized conserved protein	GO:0016746,transferase activity, transferring acyl groups; GO:0080167,response to karrikin	AIG2-like family	AIG2-like family	-	C4	brown	346.124	0.758867	6.66293e-05	0.932583	7.51213e-10
FtPinG0004258000.01	K22762 desumoylating isopeptidase 1 [EC:3.4.-.-] | (RefSeq) desumoylating isopeptidase 1-like (A)	deSI-like protein At4g17486 [Spinacia oleracea]	RecName: Full=DeSI-like protein At4g17486; EC=3.4.-.-;	SubName: Full=Uncharacterized protein {ECO:0000313|EMBL:KNA05002.1};	Uncharacterized conserved protein	GO:0008233,peptidase activity	Lecithin retinol acyltransferase	Lecithin retinol acyltransferase	-	C4	brown	345.734	0.788218	2.19928e-05	0.931168	9.09899e-10
FtPinG0002578700.01	K09060 plant G-box-binding factor | (RefSeq) common plant regulatory factor 1 (A)	PREDICTED: common plant regulatory factor 1 isoform X1 [Vitis vinifera]	RecName: Full=G-box-binding factor 3; AltName: Full=bZIP transcription factor 55; Short=AtbZIP55;	SubName: Full=Uncharacterized protein {ECO:0000313|EMBL:CBI40468.3};	--	GO:0005829,cytosol; GO:0005634,nucleus; GO:0003700,DNA-binding transcription factor activity; GO:0043565,sequence-specific DNA binding; GO:0044212,transcription regulatory region DNA binding; GO:0009737,response to abscisic acid; GO:0006351,transcription, DNA-templated	bZIP Maf transcription factor	bZIP Maf transcription factor	bZIP	C4	brown	345.332	0.770086	4.44493e-05	0.933757	6.38636e-10
FtPinG0005904100.01	--	--	--	--	--	--	--	--	-	C4	brown	345.189	0.619296	0.00275627	0.972725	1.62403e-13
FtPinG0002679900.01	K14292 trimethylguanosine synthase [EC:2.1.1.-] | (RefSeq) uncharacterized LOC107850838 (A)	PREDICTED: WUSCHEL-related homeobox 8 [Beta vulgaris subsp. vulgaris]	RecName: Full=WUSCHEL-related homeobox 8; AltName: Full=OsWOX8; AltName: Full=Protein WOX13;	SubName: Full=Uncharacterized protein {ECO:0000313|EMBL:KNA05971.1};	--	GO:0005634,nucleus; GO:0003677,DNA binding; GO:0007275,multicellular organism development; GO:0006355,regulation of transcription, DNA-templated; GO:0006351,transcription, DNA-templated	Homeodomain	Homeodomain	HB-WOX	C4	brown	344.785	0.555663	0.00891565	0.979022	1.37488e-14
FtPinG0000956000.01	--	hypothetical protein CISIN_1g025685mg [Citrus sinensis]	--	SubName: Full=Uncharacterized protein {ECO:0000313|EMBL:KDO54836.1};	--	--	zinc finger of C3HC4-type, RING	zinc finger of C3HC4-type, RING	-	C4	brown	344.72	0.705001	0.000358355	0.950685	4.13717e-11
FtPinG0005979300.01	K08272 calcium binding protein 39 | (RefSeq) putative MO25-like protein At5g47540 (A)	PREDICTED: probable transcriptional regulator SLK2 isoform X2 [Beta vulgaris subsp. vulgaris]	RecName: Full=Probable transcriptional regulator SLK2; Short=AtSLK2; AltName: Full=Protein SEUSS-like 2;	SubName: Full=Uncharacterized protein {ECO:0000313|EMBL:KNA21012.1};	--	GO:0005634,nucleus; GO:0030154,cell differentiation; GO:0009793,embryo development ending in seed dormancy; GO:0048467,gynoecium development; GO:1901001,negative regulation of response to salt stress; GO:0048481,plant ovule development; GO:0047484,regulation of response to osmotic stress; GO:0006355,regulation of transcription, DNA-templated; GO:0010044,response to aluminum ion; GO:0006351,transc…	LIM-domain binding protein	LIM-domain binding protein	-	C4	brown	344.661	0.700769	0.000402744	0.958662	7.98521e-12
FtPinG0002655200.01	K10999 cellulose synthase A [EC:2.4.1.12] | (RefSeq) cellulose synthase A catalytic subunit 7 [UDP-forming]-like (A)	hypothetical protein CISIN_1g0045622mg [Citrus sinensis]	RecName: Full=Cellulose synthase-like protein G2; Short=AtCslG2; EC=2.4.1.-;	SubName: Full=Uncharacterized protein {ECO:0000313|EMBL:KDO41731.1};	--	GO:0005794,Golgi apparatus; GO:0000139,Golgi membrane; GO:0016021,integral component of membrane; GO:0005886,plasma membrane; GO:0016760,cellulose synthase (UDP-forming) activity; GO:0016759,cellulose synthase activity; GO:0071555,cell wall organization; GO:0030244,cellulose biosynthetic process; GO:0009833,plant-type primary cell wall biogenesis	Cellulose synthase	Cellulose synthase	-	C4	brown	344.602	0.511934	0.0176725	0.987756	8.53602e-17
FtPinG0008894000.01	--	oleosin 3 [Arachis hypogaea]	RecName: Full=Oleosin 16 kDa; AltName: Full=OSE701;	RecName: Full=Oleosin {ECO:0000256|RuleBase:RU000540};	--	GO:0016021,integral component of membrane; GO:0012511,monolayer-surrounded lipid storage body; GO:0019915,lipid storage	Oleosin	Oleosin	-	C4	brown	343.61	0.780101	3.03775e-05	0.925381	1.91464e-09
FtPinG0008791700.01	K19038 E3 ubiquitin-protein ligase ATL41 [EC:2.3.2.27] | (RefSeq) RING-H2 finger protein ATL40-like (A)	RING-H2 finger protein ATL66 [Spinacia oleracea]	RecName: Full=RING-H2 finger protein ATL66; EC=2.3.2.27 {ECO:0000305}; AltName: Full=RING-type E3 ubiquitin transferase ATL66 {ECO:0000305};	SubName: Full=Uncharacterized protein {ECO:0000313|EMBL:KNA15652.1};	FOG: Predicted E3 ubiquitin ligase	GO:0016021,integral component of membrane; GO:0046872,metal ion binding; GO:0061630,ubiquitin protein ligase activity; GO:0043161,proteasome-mediated ubiquitin-dependent protein catabolic process	Anaphase-promoting complex subunit 11 RING-H2 finger	Anaphase-promoting complex subunit 11 RING-H2 finger	-	C4	brown	343.018	0.567969	0.0072327	0.979068	1.34683e-14
FtPinG0009523700.01	--	PREDICTED: uncharacterized protein At5g19025 [Beta vulgaris subsp. vulgaris]	RecName: Full=Uncharacterized protein At5g19025;	SubName: Full=uncharacterized protein At5g19025 {ECO:0000313|RefSeq:XP_008459326.1};	--	GO:0022625,cytosolic large ribosomal subunit; GO:0016021,integral component of membrane; GO:0003723,RNA binding; GO:0003735,structural constituent of ribosome; GO:0042254,ribosome biogenesis; GO:0006412,translation	--	--	-	C4	brown	342.387	0.695915	0.000459367	0.954929	1.7894e-11
FtPinG0000940500.01	--	PREDICTED: uncharacterized protein LOC104898923 [Beta vulgaris subsp. vulgaris]	RecName: Full=Uncharacterized protein At5g01610;	SubName: Full=Uncharacterized protein {ECO:0000313|EMBL:CCB59973.1};	--	--	Protein of unknown function, DUF538	Protein of unknown function, DUF538	-	C4	brown	341.416	0.700633	0.000404249	0.958814	7.71616e-12
FtPinG0003598800.01	--	PREDICTED: uncharacterized protein LOC18591777 [Theobroma cacao]	--	SubName: Full=Uncharacterized protein {ECO:0000313|EMBL:EOY15393.1};	--	--	--	--	-	C4	brown	340.089	0.614125	0.00306006	0.973394	1.28587e-13
FtPinG0008803200.01	--	PREDICTED: C2 and GRAM domain-containing protein At5g50170 [Beta vulgaris subsp. vulgaris]	RecName: Full=C2 and GRAM domain-containing protein At5g50170;	SubName: Full=Uncharacterized protein {ECO:0000313|EMBL:KNA18534.1};	Uncharacterized conserved protein, contains GRAM domain	GO:0005783,endoplasmic reticulum; GO:0016021,integral component of membrane	GRAM domain	GRAM domain	-	C4	brown	339.92	0.824617	4.26905e-06	0.911662	9.00983e-09
FtPinG0005314500.01	K10523 speckle-type POZ protein | (RefSeq) BTB/POZ and MATH domain-containing protein 1-like (A)	PREDICTED: BTB/POZ and MATH domain-containing protein 1-like [Nelumbo nucifera]	RecName: Full=BTB/POZ and MATH domain-containing protein 2; AltName: Full=Protein BTB-POZ AND MATH DOMAIN 2; Short=AtBPM2;	SubName: Full=BTB/POZ and MATH domain-containing protein 1-like {ECO:0000313|RefSeq:XP_010278817.1};	Speckle-type POZ protein SPOP and related proteins with TRAF, MATH and BTB/POZ domains	GO:0005634,nucleus; GO:0071472,cellular response to salt stress; GO:0042631,cellular response to water deprivation; GO:0016567,protein ubiquitination; GO:0006970,response to osmotic stress	BTB And C-terminal Kelch	BTB And C-terminal Kelch	-	C4	brown	339.767	0.637755	0.00186912	0.970269	3.6493e-13
FtPinG0004830000.01	--	hypothetical protein LSAT_8X110501 [Lactuca sativa]	RecName: Full=Protein FATTY ACID EXPORT 3, chloroplastic {ECO:0000303|PubMed:25646734}; Short=At-FAX3 {ECO:0000303|PubMed:25646734}; Flags: Precursor;	SubName: Full=Uncharacterized protein {ECO:0000313|EMBL:KNA09825.1};	--	GO:0009507,chloroplast; GO:0009941,chloroplast envelope; GO:0009706,chloroplast inner membrane; GO:0016021,integral component of membrane; GO:0005739,mitochondrion; GO:0009536,plastid	Transmembrane proteins 14C	Transmembrane proteins 14C	-	C2	brown	339.723	-0.670263	0.000885143	-0.961442	4.16695e-12
FtPinG0007783500.01	K03188 urease accessory protein | (RefSeq) uncharacterized protein LOC108224146 isoform X1 (A)	putative F-box protein PP2-B12 [Chenopodium quinoa]	RecName: Full=F-box protein PP2-B10; AltName: Full=Protein PHLOEM PROTEIN 2-LIKE B10; Short=AtPP2-B10;	SubName: Full=Uncharacterized protein {ECO:0000313|EMBL:KNA17543.1};	--	GO:0030246,carbohydrate binding; GO:0016567,protein ubiquitination	Phloem protein 2	Phloem protein 2	-	C4	brown	339.525	0.812695	7.58814e-06	0.924573	2.11408e-09
FtPinG0003014300.01	--	--	--	--	--	--	--	--	-	C4	brown	339.346	0.686496	0.000588828	0.961299	4.31318e-12
FtPinG0009217500.01	--	PREDICTED: ACT domain-containing protein ACR9 [Beta vulgaris subsp. vulgaris]	RecName: Full=ACT domain-containing protein ACR9 {ECO:0000305}; AltName: Full=Protein ACT DOMAIN REPEATS 9 {ECO:0000303|PubMed:21861936};	SubName: Full=Uncharacterized protein {ECO:0000313|EMBL:OAY51784.1};	--	--	ACT domain	ACT domain	-	C4	brown	339.305	0.711864	0.000295279	0.952901	2.69639e-11
FtPinG0009667000.01	K01051 pectinesterase [EC:3.1.1.11] | (RefSeq) probable pectinesterase/pectinesterase inhibitor 58 (A)	hypothetical protein CDL15_Pgr020720 [Punica granatum]	RecName: Full=Trihelix transcription factor GT-2; AltName: Full=Trihelix DNA-binding protein GT-2;	SubName: Full=Uncharacterized protein {ECO:0000313|EMBL:OWM90757.1};	Transcription factor GT-2 and related proteins, contains trihelix DNA-binding/SANT domain	GO:0005634,nucleus; GO:0003677,DNA binding; GO:0003700,DNA-binding transcription factor activity; GO:0006351,transcription, DNA-templated	Cardiac transcription factor regulator, Developmental protein	Cardiac transcription factor regulator, Developmental protein	Trihelix	C4	brown	338.667	0.77439	3.78291e-05	0.930402	1.0077e-09
FtPinG0007243100.01	K08869 aarF domain-containing kinase | (RefSeq) predicted protein (A)	GAMYB transcription factor [Trema orientalis]	RecName: Full=Transcription factor MYBS3 {ECO:0000303|PubMed:12172034}; AltName: Full=Myb-related protein S3 {ECO:0000303|PubMed:12172034}; Short=OsMYBS3 {ECO:0000303|PubMed:12172034};	SubName: Full=DNA binding protein, putative {ECO:0000313|EMBL:EEF46386.1};	--	GO:0005634,nucleus; GO:0003677,DNA binding; GO:0003700,DNA-binding transcription factor activity; GO:0046872,metal ion binding; GO:0045892,negative regulation of transcription, DNA-templated; GO:0009723,response to ethylene; GO:0009739,response to gibberellin; GO:0009744,response to sucrose; GO:0006351,transcription, DNA-templated	Myb-like DNA-binding domain	Myb-like DNA-binding domain	MYB-related	C4	brown	338.143	0.511423	0.0178054	0.983083	1.80821e-15
FtPinG0004832800.01	K19040 E3 ubiquitin-protein ligase ATL10/75/76/77/78 [EC:2.3.2.27] | (RefSeq) RING-H2 finger protein ATL74 (A)	Zinc finger, RING-type [Corchorus olitorius]	RecName: Full=RING-H2 finger protein ATL72; EC=2.3.2.27 {ECO:0000305}; AltName: Full=RING-type E3 ubiquitin transferase ATL72 {ECO:0000305};	SubName: Full=Zinc finger, RING-type {ECO:0000313|EMBL:OMO94379.1};	FOG: Predicted E3 ubiquitin ligase	GO:0016021,integral component of membrane; GO:0046872,metal ion binding; GO:0061630,ubiquitin protein ligase activity; GO:0043161,proteasome-mediated ubiquitin-dependent protein catabolic process	RING/Ubox like zinc-binding domain	RING/Ubox like zinc-binding domain	-	C4	brown	337.366	0.661274	0.00109791	0.965016	1.67687e-12
FtPinG0006021400.01	K03260 translation initiation factor 4G | (RefSeq) eukaryotic translation initiation factor-like (A)	uncharacterized protein LOC111830941 [Capsella rubella]	RecName: Full=Low temperature-induced protein lt101.2;	SubName: Full=Uncharacterized protein {ECO:0000313|EMBL:ONI24010.1};	Stress responsive protein	GO:0016021,integral component of membrane	Proteolipid membrane potential modulator	Proteolipid membrane potential modulator	-	C4	brown	336.791	0.779943	3.0566e-05	0.920985	3.24099e-09
FtPinG0003131400.01	K14509 ethylene receptor [EC:2.7.13.-] | (RefSeq) ethylene receptor (A)	PREDICTED: ethylene receptor [Beta vulgaris subsp. vulgaris]	RecName: Full=Ethylene receptor; EC=2.7.13.3;	RecName: Full=Ethylene receptor {ECO:0000256|PIRNR:PIRNR026389};	Sensory transduction histidine kinase	GO:0005789,endoplasmic reticulum membrane; GO:0016021,integral component of membrane; GO:0005524,ATP binding; GO:0051740,ethylene binding; GO:0038199,ethylene receptor activity; GO:0046872,metal ion binding; GO:0000155,phosphorelay sensor kinase activity; GO:0010105,negative regulation of ethylene-activated signaling pathway	GAF domain	GAF domain	-	C4	brown	336.665	0.768021	4.79669e-05	0.932832	7.25926e-10
FtPinG0005188000.01	K23678 solute carrier family 66 (lysosomal lysine-arginine transporter), member 1 | (RefSeq) probable vacuolar amino acid transporter YPQ1 isoform X1 (A)	probable vacuolar amino acid transporter YPQ1 isoform X1 [Jatropha curcas]	--	SubName: Full=Uncharacterized protein {ECO:0000313|EMBL:KDP31815.1};	Predicted membrane protein	GO:0016021,integral component of membrane	Aph-1 protein	Aph-1 protein	-	C4	brown	335.676	0.687487	0.000573881	0.956137	1.38871e-11
FtPinG0000857200.01	--	uncharacterized protein LOC110721175 [Chenopodium quinoa]	--	SubName: Full=Uncharacterized protein {ECO:0000313|EMBL:OWM73184.1};	--	GO:0016021,integral component of membrane	Integral peroxisomal membrane peroxin	Integral peroxisomal membrane peroxin	-	C4	brown	335.612	0.832697	2.82004e-06	0.908673	1.22127e-08
FtPinG0005825700.01	K17987 next to BRCA1 gene 1 protein | (RefSeq) protein NBR1 homolog (A)	protein NBR1 homolog isoform X4 [Prunus persica]	RecName: Full=Protein NBR1 homolog {ECO:0000305}; Short=AtNBR1 {ECO:0000303|PubMed:21606687}; AltName: Full=At4g24690 {ECO:0000312|EMBL:AAP37784.1};	SubName: Full=Uncharacterized protein {ECO:0000313|EMBL:ONI08225.1};	Uncharacterized conserved protein	GO:0005737,cytoplasm; GO:0005773,vacuole; GO:0043130,ubiquitin binding; GO:0008270,zinc ion binding; GO:0016236,macroautophagy; GO:0051258,protein polymerization; GO:0015031,protein transport	UBA/TS-N domain	UBA/TS-N domain	-	C4	brown	335.509	0.520028	0.0156723	0.981047	5.28282e-15
FtPinG0007076400.01	K01179 endoglucanase [EC:3.2.1.4] | (RefSeq) endoglucanase 25-like (A)	korrigan [Sesuvium portulacastrum]	RecName: Full=Endoglucanase 25; EC=3.2.1.4; AltName: Full=Cellulase homolog OR16pep; AltName: Full=Endo-1,4-beta glucanase 25; AltName: Full=Protein KORRIGAN; AltName: Full=Protein RADIALLY SWOLLEN 2;	RecName: Full=Endoglucanase {ECO:0000256|RuleBase:RU361166}; EC=3.2.1.4 {ECO:0000256|RuleBase:RU361166};	--	GO:0009504,cell plate; GO:0005769,early endosome; GO:0005768,endosome; GO:0005794,Golgi apparatus; GO:0016021,integral component of membrane; GO:0005886,plasma membrane; GO:0005802,trans-Golgi network; GO:0008810,cellulase activity; GO:0071555,cell wall organization; GO:0030244,cellulose biosynthetic process; GO:0030245,cellulose catabolic process; GO:0043622,cortical microtubule organization; GO…	Glycosyl hydrolase family 9	Glycosyl hydrolase family 9	-	C2	brown	335.226	-0.768864	4.65027e-05	-0.926168	1.73657e-09
FtPinG0008340600.01	K14948 polypyrimidine tract-binding protein 2 | (RefSeq) polypyrimidine tract-binding protein homolog 2 (A)	hypothetical protein CFOL_v3_09736, partial [Cephalotus follicularis]	--	SubName: Full=Uncharacterized protein {ECO:0000313|EMBL:GAV66226.1}; Flags: Fragment;	--	GO:0016021,integral component of membrane	YrhK-like protein	YrhK-like protein	-	C4	brown	334.996	0.721537	0.000222663	0.946789	8.39017e-11
FtPinG0002706600.01	K09422 transcription factor MYB, plant | (RefSeq) transcription factor MYB44 (A)	MYB10 [Fagopyrum tataricum]	RecName: Full=Transcription factor MYB73 {ECO:0000303|PubMed:11597504}; AltName: Full=Myb-related protein 73 {ECO:0000303|PubMed:11597504}; Short=AtMYB73 {ECO:0000303|PubMed:11597504};	SubName: Full=MYB10 {ECO:0000313|EMBL:ALT31509.1};	Transcription factor, Myb superfamily	GO:0005634,nucleus; GO:0003700,DNA-binding transcription factor activity; GO:0000981,DNA-binding transcription factor activity, RNA polymerase II-specific; GO:0043565,sequence-specific DNA binding; GO:0001135,RNA polymerase II transcription regulator recruiting activity; GO:0044212,transcription regulatory region DNA binding; GO:0030154,cell differentiation; GO:0019760,glucosinolate metabolic pro…	SLIDE	SLIDE	MYB	C4	brown	334.707	0.793692	1.75485e-05	0.920436	3.45405e-09
FtPinG0005892600.01	K08726 soluble epoxide hydrolase / lipid-phosphate phosphatase [EC:3.3.2.10 3.1.3.76] | (RefSeq) uncharacterized protein LOC105643456 (A)	uncharacterized protein LOC110735007 [Chenopodium quinoa]	--	SubName: Full=Uncharacterized protein {ECO:0000313|EMBL:KNA09071.1};	Soluble epoxide hydrolase	GO:0003824,catalytic activity	Chlorophyllase enzyme	Chlorophyllase enzyme	-	C2	brown	334.68	-0.641952	0.00170525	-0.963588	2.43904e-12
FtPinG0007214300.01	K09285 AP2-like factor, ANT lineage | (RefSeq) AP2-like ethylene-responsive transcription factor AIL1 (A)	AP2-like ethylene-responsive transcription factor AIL1 [Manihot esculenta]	RecName: Full=AP2-like ethylene-responsive transcription factor AIL1; AltName: Full=Protein AINTEGUMENTA-LIKE 1;	SubName: Full=AP2 domain-containing transcription factor {ECO:0000313|EMBL:EOY27240.1};	--	GO:0005634,nucleus; GO:0003677,DNA binding; GO:0003700,DNA-binding transcription factor activity; GO:0009873,ethylene-activated signaling pathway; GO:0007275,multicellular organism development; GO:0006351,transcription, DNA-templated	AP2 domain	AP2 domain	AP2/ERF-AP2	C4	brown	334.321	0.788067	2.2128e-05	0.918152	4.4784e-09
FtPinG0004137700.01	K15223 upstream activation factor subunit UAF30 | (RefSeq) uncharacterized protein LOC107434308 (A)	hypothetical protein CDL12_27425 [Handroanthus impetiginosus]	RecName: Full=Zinc finger CCCH domain-containing protein 19; Short=AtC3H19; AltName: Full=Protein Needed for RDR2-independent DNA methylation;	SubName: Full=Uncharacterized protein {ECO:0000313|EMBL:PIN00072.1};	RNA polymerase I transcription factor UAF	GO:0005829,cytosol; GO:0005634,nucleus; GO:0003677,DNA binding; GO:0042393,histone binding; GO:0046872,metal ion binding; GO:0032776,DNA methylation on cytosine; GO:0031047,gene silencing by RNA; GO:0010964,regulation of chromatin silencing by small RNA; GO:0006351,transcription, DNA-templated	DEK C terminal domain	DEK C terminal domain	-	C4	brown	333.311	0.460703	0.0355714	0.984068	1.02702e-15
FtPinG0007137200.01	K23518 O-acetyl-ADP-ribose deacetylase [EC:3.1.1.106] | (RefSeq) uncharacterized protein LOC111993193 (A)	protein GDAP2 homolog [Chenopodium quinoa]	--	SubName: Full=Uncharacterized protein {ECO:0000313|EMBL:CDP00397.1};	Hismacro and SEC14 domain-containing proteins	--	CRAL/TRIO domain	CRAL/TRIO domain	-	C4	brown	332.836	0.706563	0.000343067	0.954678	1.88441e-11
FtPinG0005801500.01	K14431 transcription factor TGA | (RefSeq) transcription factor TGA9 isoform X4 (A)	PREDICTED: transcription factor TGA5-like [Ziziphus jujuba]	RecName: Full=Protein DOG1-like 4 {ECO:0000303|PubMed:17065317};	SubName: Full=Response to aba and salt 1, putative {ECO:0000313|EMBL:EOY07168.1};	--	GO:0043565,sequence-specific DNA binding; GO:0006351,transcription, DNA-templated	Seed dormancy control	Seed dormancy control	-	C4	brown	331.924	0.626126	0.00239398	0.966588	1.09012e-12
FtPinG0003075400.01	K10583 ubiquitin-conjugating enzyme E2 S [EC:2.3.2.23] | (RefSeq) ubiquitin-conjugating enzyme E2 22-like (A)	ubiquitin-conjugating enzyme E2 22-like [Hevea brasiliensis]	RecName: Full=Ubiquitin-conjugating enzyme E2 22; EC=2.3.2.23; AltName: Full=E2 ubiquitin-conjugating enzyme 22; AltName: Full=Ubiquitin carrier protein 22;	SubName: Full=Uncharacterized protein {ECO:0000313|EMBL:KRG94971.1, ECO:0000313|EnsemblPlants:GLYMA19G30120.2};	Ubiquitin-protein ligase	GO:0005737,cytoplasm; GO:0005634,nucleus; GO:0005524,ATP binding; GO:0061630,ubiquitin protein ligase activity; GO:0031625,ubiquitin protein ligase binding; GO:0004842,ubiquitin-protein transferase activity; GO:0000209,protein polyubiquitination; GO:0006511,ubiquitin-dependent protein catabolic process	Ubiquitin-conjugating enzyme	Ubiquitin-conjugating enzyme	-	C4	brown	331.407	0.533	0.0128504	0.982179	2.95571e-15
FtPinG0006827100.01	K01051 pectinesterase [EC:3.1.1.11] | (RefSeq) probable pectinesterase/pectinesterase inhibitor 58 (A)	trihelix transcription factor GT-2-like [Hevea brasiliensis]	RecName: Full=Trihelix transcription factor GT-2; AltName: Full=Trihelix DNA-binding protein GT-2;	SubName: Full=Uncharacterized protein {ECO:0000313|EMBL:KDP35327.1};	Transcription factor GT-2 and related proteins, contains trihelix DNA-binding/SANT domain	GO:0005634,nucleus; GO:0003677,DNA binding; GO:0003700,DNA-binding transcription factor activity; GO:0006351,transcription, DNA-templated	Myb-like DNA-binding domain	Myb-like DNA-binding domain	Trihelix	C4	brown	331.257	0.679082	0.000711505	0.957121	1.1239e-11
FtPinG0003165200.01	K01507 inorganic pyrophosphatase [EC:3.6.1.1] | (RefSeq) V-type H(+)-translocating pyrophosphatase (A)	inorganic H+ pyrophosphatase [Sesuvium portulacastrum]	RecName: Full=Pyrophosphate-energized vacuolar membrane proton pump; EC=3.6.1.1; AltName: Full=Pyrophosphate-energized inorganic pyrophosphatase; Short=H(+)-PPase; AltName: Full=Vacuolar H(+)-pyrophosphatase;	SubName: Full=Inorganic H+ pyrophosphatase {ECO:0000313|EMBL:ASM90228.1};	--	GO:0016021,integral component of membrane; GO:0005774,vacuolar membrane; GO:0009678,hydrogen-translocating pyrophosphatase activity; GO:0004427,inorganic diphosphatase activity; GO:0046872,metal ion binding; GO:0015992,NA	Inorganic H+ pyrophosphatase	Inorganic H+ pyrophosphatase	-	C4	brown	331.112	0.782968	2.71441e-05	0.928792	1.24431e-09
FtPinG0000615700.01	K07877 Ras-related protein Rab-2A | (RefSeq) ras-related protein RABB1c (A)	ras-related protein RABB1c [Helianthus annuus]	RecName: Full=Ras-related protein RABB1c; Short=AtRABB1c; AltName: Full=Ras-related protein Rab2A; Short=AtRab2A;	SubName: Full=Putative RAB GTPase {ECO:0000313|EMBL:OTG07388.1};	GTPase Rab2, small G protein superfamily	GO:0005768,endosome; GO:0016020,membrane; GO:0005886,plasma membrane; GO:0005773,vacuole; GO:0005525,GTP binding; GO:0003924,GTPase activity; GO:0006888,ER to Golgi vesicle-mediated transport; GO:0015031,protein transport; GO:0030100,regulation of endocytosis	Gtr1/RagA G protein conserved region	Gtr1/RagA G protein conserved region	-	C4	brown	330.886	0.777447	3.36652e-05	0.928263	1.33211e-09
FtPinG0007617700.01	K04040 chlorophyll/bacteriochlorophyll a synthase [EC:2.5.1.62 2.5.1.133] | (RefSeq) chlorophyll synthase, chloroplastic (A)	PREDICTED: chlorophyll synthase, chloroplastic [Ziziphus jujuba]	RecName: Full=Chlorophyll synthase, chloroplastic; EC=2.5.1.62; AltName: Full=Polyprenyl transferase; AltName: Full=Protein G4; Short=AtG4; Flags: Precursor;	SubName: Full=Uncharacterized protein {ECO:0000313|EMBL:ONI03754.1};	--	GO:0009507,chloroplast; GO:0031969,chloroplast membrane; GO:0009534,chloroplast thylakoid; GO:0016021,integral component of membrane; GO:0046408,chlorophyll synthetase activity; GO:0015995,chlorophyll biosynthetic process	UbiA prenyltransferase family	UbiA prenyltransferase family	-	C4	brown	330.316	0.808613	9.15541e-06	0.915533	5.9777e-09
FtPinG0004031400.01	K13800 UMP-CMP kinase [EC:2.7.4.14] | (RefSeq) UMP-CMP kinase 3-like (A)	PREDICTED: UMP-CMP kinase 3-like [Ipomoea nil]	RecName: Full=UMP-CMP kinase 3 {ECO:0000255|HAMAP-Rule:MF_03172}; EC=2.7.4.14 {ECO:0000255|HAMAP-Rule:MF_03172}; AltName: Full=Deoxycytidylate kinase {ECO:0000255|HAMAP-Rule:MF_03172}; Short=CK {ECO:0000255|HAMAP-Rule:MF_03172}; Short=dCMP kinase {ECO:0000255|HAMAP-Rule:MF_03172}; AltName: Full=Uridine monophosphate/cytidine monophosphate kinase {ECO:0000255|HAMAP-Rule:MF_03172}; Short=UMP/CMP ki…	RecName: Full=UMP-CMP kinase {ECO:0000256|HAMAP-Rule:MF_03172}; EC=2.7.4.14 {ECO:0000256|HAMAP-Rule:MF_03172}; AltName: Full=Deoxycytidylate kinase {ECO:0000256|HAMAP-Rule:MF_03172}; Short=CK {ECO:0000256|HAMAP-Rule:MF_03172}; Short=dCMP kinase {ECO:0000256|HAMAP-Rule:MF_03172}; AltName: Full=Uridine monophosphate/cytidine monophosphate kinase {ECO:0000256|HAMAP-Rule:MF_03172}; Short=UMP/CMP kina…	Uridylate kinase/adenylate kinase	GO:0048046,apoplast; GO:0005829,cytosol; GO:0005634,nucleus; GO:0005524,ATP binding; GO:0004127,cytidylate kinase activity; GO:0009041,uridylate kinase activity; GO:0006207,'de novo' pyrimidine nucleobase biosynthetic process; GO:0006221,pyrimidine nucleotide biosynthetic process; GO:0009173,pyrimidine ribonucleoside monophosphate metabolic process	Thymidylate kinase	Thymidylate kinase	-	C2	brown	330.231	-0.678673	0.000718862	-0.953294	2.49425e-11
FtPinG0008985800.01	--	Phox/Bem1p [Cynara cardunculus var. scolymus]	--	SubName: Full=Phox/Bem1p {ECO:0000313|EMBL:KVI00121.1};	--	--	PB1 domain	PB1 domain	-	C4	brown	330.002	0.61739	0.00286515	0.966311	1.17797e-12
FtPinG0004828200.01	--	PREDICTED: probable serine/threonine-protein kinase samkC [Beta vulgaris subsp. vulgaris]	--	SubName: Full=Uncharacterized protein {ECO:0000313|EMBL:GAY32313.1};	--	--	--	--	-	#N/A	brown	329.86	-0.686582	0.000587523	-0.951914	3.27081e-11
FtPinG0006971800.01	--	plant/F1L3-4 protein, putative [Medicago truncatula]	--	SubName: Full=Plant/F1L3-4 protein, putative {ECO:0000313|EMBL:KEH18404.1};	--	--	--	--	-	C4	brown	329.11	0.771578	4.20481e-05	0.92637	1.6934e-09
FtPinG0004295700.01	K14510 serine/threonine-protein kinase CTR1 [EC:2.7.11.1] | (RefSeq) serine/threonine-protein kinase CTR1 (A)	PREDICTED: uncharacterized protein LOC104901835 [Beta vulgaris subsp. vulgaris]	RecName: Full=Serine/threonine-protein kinase CTR1 {ECO:0000303|PubMed:8431946}; EC=2.7.11.1 {ECO:0000305}; AltName: Full=Protein CONSTITUTIVE TRIPLE RESPONSE1 {ECO:0000303|PubMed:8431946};	SubName: Full=Uncharacterized protein {ECO:0000313|EMBL:KNA25892.1};	Tyrosine kinase specific for activated (GTP-bound) p21cdc42Hs	GO:0005789,endoplasmic reticulum membrane; GO:0005524,ATP binding; GO:0004674,protein serine/threonine kinase activity; GO:0004712,protein serine/threonine/tyrosine kinase activity; GO:0004871,NA; GO:0071281,cellular response to iron ion; GO:0009873,ethylene-activated signaling pathway; GO:0009686,gibberellin biosynthetic process; GO:0010105,negative regulation of ethylene-activated signaling pat…	Protein kinase domain	Protein kinase domain	-	C4	brown	328.99	0.6162	0.00293498	0.970008	3.96024e-13
FtPinG0008057600.01	--	lipid body membrane protein [Daucus carota]	RecName: Full=Oleosin 5;	RecName: Full=Oleosin {ECO:0000256|RuleBase:RU000540};	--	GO:0016021,integral component of membrane; GO:0012511,monolayer-surrounded lipid storage body; GO:0019915,lipid storage; GO:0050826,response to freezing; GO:0010344,seed oilbody biogenesis; GO:0055085,transmembrane transport	Oleosin	Oleosin	-	C4	brown	328.713	0.75327	8.08977e-05	0.933679	6.45608e-10
FtPinG0001259400.01	--	PREDICTED: uncharacterized protein LOC104821276 [Tarenaya hassleriana]	--	SubName: Full=Uncharacterized protein {ECO:0000313|EMBL:OMO84420.1};	--	--	--	--	-	C4	brown	328.53	0.82138	5.0112e-06	0.907379	1.38874e-08
FtPinG0004449000.01	--	PREDICTED: uncharacterized protein At4g22758 [Vitis vinifera]	RecName: Full=Uncharacterized protein At4g22758;	SubName: Full=Uncharacterized protein {ECO:0000313|EMBL:CBI34820.3}; Flags: Fragment;	FOG: PPR repeat	--	--	--	-	C4	brown	328.385	0.814791	6.87841e-06	0.912945	7.88052e-09
FtPinG0000034100.01	K20858 calcium uniporter protein, mitochondrial | (RefSeq) calcium uniporter protein 4, mitochondrial-like (A)	calcium uniporter protein 4, mitochondrial-like [Hevea brasiliensis]	RecName: Full=Calcium uniporter protein 4, mitochondrial; Flags: Precursor;	SubName: Full=Uncharacterized protein {ECO:0000313|EMBL:EOY14683.1};	Uncharacterized conserved protein	GO:0016021,integral component of membrane; GO:0005743,mitochondrial inner membrane; GO:0005262,calcium channel activity; GO:0015292,uniporter activity	Mitochondrial calcium uniporter	Mitochondrial calcium uniporter	-	C4	brown	327.424	0.672096	0.000846353	0.958937	7.50247e-12
FtPinG0002674700.01	--	PREDICTED: uncharacterized protein LOC100253141 [Vitis vinifera]	--	SubName: Full=Uncharacterized protein {ECO:0000313|EMBL:CCB48665.1};	SOK1 kinase belonging to the STE20/SPS1/GC kinase family	--	T-complex protein 11	T-complex protein 11	-	C4	brown	326.99	0.826244	3.9337e-06	0.906074	1.57793e-08
FtPinG0005517200.01	K11649 SWI/SNF related-matrix-associated actin-dependent regulator of chromatin subfamily C | (RefSeq) CHB3501; predicted protein (A)	uncharacterized protein LOC110820257 isoform X1 [Carica papaya]	--	SubName: Full=Uncharacterized protein {ECO:0000313|EMBL:CBI16932.3};	--	GO:0005829,cytosol; GO:0015035,protein disulfide oxidoreductase activity; GO:0009817,defense response to fungus, incompatible interaction	Thioredoxin domain	Thioredoxin domain	-	C4	brown	326.063	0.592991	0.00460877	0.973726	1.14271e-13
FtPinG0000345400.01	K17637 exocyst complex component 2 | (RefSeq) exocyst complex component SEC5A-like (A)	hypothetical protein CICLE_v10015934mg [Citrus clementina]	RecName: Full=Plastid-lipid-associated protein, chloroplastic; AltName: Full=CitPAP; Flags: Precursor;	SubName: Full=Uncharacterized protein {ECO:0000313|EMBL:GAY35292.1};	--	GO:0009507,chloroplast	PAP_fibrillin	PAP_fibrillin	-	C4	brown	325.734	0.724411	0.000204298	0.94505	1.13109e-10
FtPinG0003147600.01	--	LOW QUALITY PROTEIN: heavy metal-associated isoprenylated plant protein 7-like [Herrania umbratica]	RecName: Full=Heavy metal-associated isoprenylated plant protein 7 {ECO:0000303|PubMed:21072340, ECO:0000303|PubMed:23368984}; Short=AtHIP07 {ECO:0000303|PubMed:21072340, ECO:0000303|PubMed:23368984}; AltName: Full=Farnesylated protein 3 {ECO:0000303|PubMed:8837031}; Short=AtFP3 {ECO:0000303|PubMed:8837031}; Flags: Precursor;	SubName: Full=Uncharacterized protein {ECO:0000313|EMBL:CCB43339.1};	Copper chaperone	GO:0005737,cytoplasm; GO:0005886,plasma membrane; GO:0046914,transition metal ion binding; GO:0046916,cellular transition metal ion homeostasis; GO:0030001,metal ion transport	Heavy-metal-associated domain	Heavy-metal-associated domain	-	#N/A	brown	325.599	-0.730741	0.000168388	-0.942458	1.73477e-10
FtPinG0009692700.01	--	hypothetical protein SOVF_117290 [Spinacia oleracea]	RecName: Full=Defensin-like protein AX1; AltName: Full=Antifungal protein AX1;	SubName: Full=Uncharacterized protein {ECO:0000313|EMBL:KNA13408.1};	--	GO:0042742,defense response to bacterium; GO:0050832,defense response to fungus; GO:0031640,killing of cells of other organism	Gamma-thionin family	Gamma-thionin family	-	C4	brown	325.571	0.802648	1.19525e-05	0.914061	7.003e-09
FtPinG0002666800.01	K01581 ornithine decarboxylase [EC:4.1.1.17] | (RefSeq) ornithine decarboxylase-like (A)	PREDICTED: ornithine decarboxylase-like [Juglans regia]	RecName: Full=Ornithine decarboxylase; Short=ODC; EC=4.1.1.17; AltName: Full=LeODC;	SubName: Full=ornithine decarboxylase-like {ECO:0000313|RefSeq:XP_018807629.1};	Ornithine decarboxylase	GO:0005737,cytoplasm; GO:0004586,ornithine decarboxylase activity; GO:0033387,putrescine biosynthetic process from ornithine	Pyridoxal-dependent decarboxylase, C-terminal sheet domain	Pyridoxal-dependent decarboxylase, C-terminal sheet domain	-	C4	brown	325.433	0.835004	2.4953e-06	0.903135	2.08968e-08
FtPinG0002909100.01	K13493 cytokinin-N-glucosyltransferase [EC:2.4.1.-] | (RefSeq) UDP-glycosyltransferase 76C1 (A)	UDP-glycosyltransferase 76B1-like [Spinacia oleracea]	RecName: Full=UDP-glycosyltransferase 76B1 {ECO:0000305}; EC=2.4.1.- {ECO:0000305};	RecName: Full=Glycosyltransferase {ECO:0000256|RuleBase:RU362057}; EC=2.4.1.- {ECO:0000256|RuleBase:RU362057};	UDP-glucuronosyl and UDP-glucosyl transferase	GO:0043231,intracellular membrane-bounded organelle; GO:0046527,glucosyltransferase activity; GO:0080043,quercetin 3-O-glucosyltransferase activity; GO:0080044,quercetin 7-O-glucosyltransferase activity; GO:0052640,salicylic acid glucosyltransferase (glucoside-forming) activity; GO:0006952,defense response; GO:0010150,leaf senescence; GO:0008152,metabolic process; GO:0002239,response to oomycetes	Glycosyltransferase family 28 C-terminal domain	Glycosyltransferase family 28 C-terminal domain	-	C4	brown	323.964	0.817003	6.19345e-06	0.91263	8.14597e-09
FtPinG0005948700.01	--	PREDICTED: protein ecdysoneless homolog [Beta vulgaris subsp. vulgaris]	RecName: Full=Protein ecdysoneless homolog {ECO:0000250|UniProtKB:Q9W032};	SubName: Full=Uncharacterized protein {ECO:0000313|EMBL:KNA14280.1};	MADS box transcription factor	GO:0005634,nucleus; GO:0003713,transcription coactivator activity; GO:0006366,transcription by RNA polymerase II	SGT1 protein	SGT1 protein	-	C4	brown	323.293	0.70446	0.000363791	0.949507	5.15314e-11
FtPinG0007596800.01	--	late embryogenesis abundant protein Lea5 [Arachis ipaensis]	RecName: Full=Late embryogenesis abundant protein Lea5;	--	--	GO:0006950,response to stress	Late embryogenesis abundant protein	Late embryogenesis abundant protein	-	C4	brown	323.045	0.734552	0.000149505	0.94338	1.49325e-10
FtPinG0001363600.01	--	uncharacterized protein LOC110795155 [Spinacia oleracea]	--	SubName: Full=Uncharacterized protein {ECO:0000313|EMBL:KMS99454.1};	--	--	--	--	-	C4	brown	322.724	0.78935	2.10005e-05	0.923122	2.51904e-09
FtPinG0006326200.01	--	hypothetical protein LSAT_7X79741 [Lactuca sativa]	--	SubName: Full=Uncharacterized protein {ECO:0000313|EMBL:PHT90104.1};	--	--	--	--	-	C4	brown	322.712	0.724152	0.0002059	0.944323	1.2779e-10
FtPinG0009108300.01	K08244 alpha-glucan, water dikinase [EC:2.7.9.4] | (RefSeq) alpha-glucan water dikinase, chloroplastic-like (A)	alpha-glucan water dikinase, chloroplastic-like [Chenopodium quinoa]	RecName: Full=Alpha-glucan water dikinase, chloroplastic; EC=2.7.9.4; AltName: Full=Starch-related protein R1; Flags: Precursor;	SubName: Full=Uncharacterized protein {ECO:0000313|EMBL:KMS97339.1};	--	GO:0009507,chloroplast; GO:0050521,alpha-glucan, water dikinase activity; GO:0005524,ATP binding; GO:0046872,metal ion binding; GO:0005975,carbohydrate metabolic process	Protein of unknown function (DUF2934)	Protein of unknown function (DUF2934)	-	C4	brown	322.423	0.790129	2.03408e-05	0.918535	4.28966e-09
FtPinG0000869900.01	K19366 spartin | (RefSeq) hypothetical protein (A)	PREDICTED: uncharacterized protein LOC101218079 [Cucumis sativus]	RecName: Full=Senescence/dehydration-associated protein At4g35985, chloroplastic {ECO:0000305}; Flags: Precursor;	SubName: Full=Uncharacterized protein {ECO:0000313|EMBL:KGN61928.1};	--	GO:0009507,chloroplast; GO:0009409,response to cold; GO:0002239,response to oomycetes; GO:0009651,response to salt stress	Senescence-associated protein	Senescence-associated protein	-	C4	brown	322.147	0.839586	1.94599e-06	0.899858	2.82917e-08
FtPinG0001235200.01	K10523 speckle-type POZ protein | (RefSeq) BTB/POZ domain-containing protein At4g08455 (A)	hypothetical protein CUMW_130670 [Citrus unshiu]	RecName: Full=BTB/POZ and TAZ domain-containing protein 2; AltName: Full=BTB and TAZ domain protein 2;	SubName: Full=Uncharacterized protein {ECO:0000313|EMBL:GAY50964.1};	CREB binding protein/P300 and related TAZ Zn-finger proteins	GO:0005737,cytoplasm; GO:0005634,nucleus; GO:0019005,SCF ubiquitin ligase complex; GO:0005516,calmodulin binding; GO:0004402,histone acetyltransferase activity; GO:0003712,transcription coregulator activity; GO:0031625,ubiquitin protein ligase binding; GO:0008270,zinc ion binding; GO:0009738,abscisic acid-activated signaling pathway; GO:0009734,auxin-activated signaling pathway; GO:0007623,circad…	TAZ zinc finger	TAZ zinc finger	-	C4	brown	322.079	0.805871	1.03608e-05	0.915217	6.18573e-09
FtPinG0002189200.01	K18819 inositol 3-alpha-galactosyltransferase [EC:2.4.1.123] | (RefSeq) galactinol synthase 2 (A)	fagopyritol synthase 2 [Fagopyrum esculentum]	RecName: Full=Galactinol synthase 2; Short=GolS-2; Short=SlGolS2; EC=2.4.1.123;	RecName: Full=Hexosyltransferase {ECO:0000256|RuleBase:RU362027}; EC=2.4.1.- {ECO:0000256|RuleBase:RU362027};	Glycosyl transferase, family 8 - glycogenin	GO:0005737,cytoplasm; GO:0047216,inositol 3-alpha-galactosyltransferase activity; GO:0046872,metal ion binding; GO:0006012,galactose metabolic process	Glycosyl transferase family 8	Glycosyl transferase family 8	-	C4	brown	322.071	0.838339	2.08378e-06	0.899911	2.81538e-08
FtPinG0008751300.01	K22382 WD repeat-containing protein 26 | (RefSeq) WD repeat-containing protein 26 homolog (A)	growth-regulating factor 2-like [Chenopodium quinoa]	RecName: Full=Growth-regulating factor 5; Short=OsGRF5; AltName: Full=Transcription activator GRF5;	SubName: Full=Uncharacterized protein {ECO:0000313|EMBL:KNA24728.1};	--	GO:0005634,nucleus; GO:0005524,ATP binding; GO:0032502,developmental process; GO:0006355,regulation of transcription, DNA-templated; GO:0006351,transcription, DNA-templated	QLQ	QLQ	GRF	C4	brown	322.009	0.829676	3.30125e-06	0.906016	1.58681e-08
FtPinG0008746300.01	--	PREDICTED: uncharacterized protein LOC104901445 [Beta vulgaris subsp. vulgaris]	--	SubName: Full=Uncharacterized protein {ECO:0000313|EMBL:KDP41944.1};	--	--	--	--	-	C4	brown	321.908	0.679307	0.000707472	0.950184	4.54501e-11
FtPinG0000073500.01	K02952 small subunit ribosomal protein S13 | (RefSeq) 30S ribosomal protein S13, chloroplastic-like (A)	uncharacterized protein LOC110659946 [Hevea brasiliensis]	--	SubName: Full=Catalytic, putative {ECO:0000313|EMBL:EEF38517.1};	--	GO:0016021,integral component of membrane	alpha/beta hydrolase fold	alpha/beta hydrolase fold	-	C2	brown	321.612	-0.667585	0.000944504	-0.957561	1.02072e-11
FtPinG0004684100.01	--	PREDICTED: nodulin-related protein 1 [Elaeis guineensis]	RecName: Full=Nodulin-related protein 1 {ECO:0000303|PubMed:20016941}; Short=AtNRP1 {ECO:0000303|PubMed:20016941}; AltName: Full=RPS2-interacting protein 11 {ECO:0000303|Ref.5};	SubName: Full=Uncharacterized protein {ECO:0000313|EMBL:PIN02461.1};	--	GO:0009738,abscisic acid-activated signaling pathway; GO:0006952,defense response; GO:1900426,positive regulation of defense response to bacterium; GO:0009617,response to bacterium; GO:0009409,response to cold; GO:0009408,response to heat; GO:0009651,response to salt stress	--	--	-	C4	brown	321.334	0.790766	1.98155e-05	0.917652	4.73584e-09
FtPinG0003107800.01	K00134 glyceraldehyde 3-phosphate dehydrogenase [EC:1.2.1.12] | (RefSeq) glyceraldehyde-3-phosphate dehydrogenase GAPCP2, chloroplastic-like (A)	PREDICTED: glyceraldehyde-3-phosphate dehydrogenase GAPCP2, chloroplastic-like [Nelumbo nucifera]	RecName: Full=Glyceraldehyde-3-phosphate dehydrogenase GAPCP1, chloroplastic; EC=1.2.1.12; AltName: Full=Glyceraldehyde-3-phosphate dehydrogenase of plastid 1; AltName: Full=NAD-dependent glyceraldehydephosphate dehydrogenase chloroplastic 1; Flags: Precursor;	RecName: Full=Glyceraldehyde-3-phosphate dehydrogenase {ECO:0000256|RuleBase:RU361160}; EC=1.2.1.- {ECO:0000256|RuleBase:RU361160};	Glyceraldehyde 3-phosphate dehydrogenase	GO:0009570,chloroplast stroma; GO:0016020,membrane; GO:0009536,plastid; GO:0005507,copper ion binding; GO:0004365,glyceraldehyde-3-phosphate dehydrogenase (NAD+) (phosphorylating) activity; GO:0051287,NAD binding; GO:0050661,NADP binding; GO:0008270,zinc ion binding; GO:0080144,amino acid homeostasis; GO:0048658,anther wall tapetum development; GO:0005975,carbohydrate metabolic process; GO:000600…	Dihydrodipicolinate reductase, N-terminus	Dihydrodipicolinate reductase, N-terminus	-	C2	brown	321.218	-0.711226	0.000300708	-0.936908	4.07036e-10
FtPinG0004409300.01	K18649 inositol-phosphate phosphatase / L-galactose 1-phosphate phosphatase / histidinol-phosphatase [EC:3.1.3.25 3.1.3.93 3.1.3.15] | (RefSeq) bifunctional phosphatase IMPL2, chloroplastic-like (A)	PREDICTED: bifunctional phosphatase IMPL2, chloroplastic-like [Nelumbo nucifera]	RecName: Full=Bifunctional phosphatase IMPL2, chloroplastic; AltName: Full=Histidinol-phosphatase; AltName: Full=Histidinol-phosphate phosphatase; Short=HPP; EC=3.1.3.15 {ECO:0000269|PubMed:20023146}; AltName: Full=Inositol-phosphate phosphatase; EC=3.1.3.25 {ECO:0000269|PubMed:19339506, ECO:0000269|PubMed:20023146}; AltName: Full=L-galactose 1-phosphate phosphatase; EC=3.1.3.93 {ECO:0000269|PubM…	SubName: Full=bifunctional phosphatase IMPL2, chloroplastic-like {ECO:0000313|RefSeq:XP_010254712.1};	Inositol monophosphatase	GO:0009507,chloroplast; GO:0004401,histidinol-phosphatase activity; GO:0008934,inositol monophosphate 1-phosphatase activity; GO:0052832,inositol monophosphate 3-phosphatase activity; GO:0052833,inositol monophosphate 4-phosphatase activity; GO:0052834,inositol monophosphate phosphatase activity; GO:0046872,metal ion binding; GO:0000105,histidine biosynthetic process; GO:0006021,inositol biosynth…	Inositol monophosphatase family	Inositol monophosphatase family	-	C2	brown	321.103	-0.744465	0.00010869	-0.935256	5.16917e-10
FtPinG0001667100.01	K08237 hydroquinone glucosyltransferase [EC:2.4.1.218] | (RefSeq) hydroquinone glucosyltransferase (A)	UGT4 [Fagopyrum tataricum]	RecName: Full=UDP-glycosyltransferase 71A15 {ECO:0000303|Ref.1}; EC=2.4.1.- {ECO:0000305}; AltName: Full=UDP-glucose:chalcone 2'-O-glucosyltransferase {ECO:0000305}; AltName: Full=UDP-glucose:flavonol 2'-O-glucosyltransferase {ECO:0000305};	RecName: Full=Glycosyltransferase {ECO:0000256|RuleBase:RU362057}; EC=2.4.1.- {ECO:0000256|RuleBase:RU362057};	UDP-glucuronosyl and UDP-glucosyl transferase	GO:0035251,UDP-glucosyltransferase activity; GO:0008152,metabolic process	Glycosyltransferase family 28 C-terminal domain	Glycosyltransferase family 28 C-terminal domain	-	C4	brown	320.807	0.751103	8.70923e-05	0.926994	1.56572e-09
FtPinG0007312700.01	K06269 serine/threonine-protein phosphatase PP1 catalytic subunit [EC:3.1.3.16] | (RefSeq) serine/threonine-protein phosphatase PP1 (A)	serine/threonine-protein phosphatase PP1 [Medicago truncatula]	RecName: Full=Serine/threonine-protein phosphatase PP1; EC=3.1.3.16;	RecName: Full=Serine/threonine-protein phosphatase {ECO:0000256|RuleBase:RU004273}; EC=3.1.3.16 {ECO:0000256|RuleBase:RU004273};	Serine/threonine specific protein phosphatase PP1, catalytic subunit	GO:0005634,nucleus; GO:0046872,metal ion binding; GO:0004722,protein serine/threonine phosphatase activity; GO:0006468,protein phosphorylation; GO:0010161,red light signaling pathway	Serine-threonine protein phosphatase N-terminal domain	Serine-threonine protein phosphatase N-terminal domain	-	C4	brown	320.352	0.571748	0.00677196	0.977629	2.51849e-14
FtPinG0002627000.01	--	vicilin-like protein, partial [Fagopyrum esculentum]	--	SubName: Full=Vicilin-like protein {ECO:0000313|EMBL:BAT21117.1}; Flags: Fragment;	--	--	Vicilin N terminal region	Vicilin N terminal region	-	C4	brown	318.969	0.725817	0.000195797	0.932534	7.56233e-10
FtPinG0002624700.01	K00547 homocysteine S-methyltransferase [EC:2.1.1.10] | (RefSeq) homocysteine S-methyltransferase 2 (A)	PREDICTED: homocysteine S-methyltransferase 2 [Solanum pennellii]	RecName: Full=Homocysteine S-methyltransferase 3; EC=2.1.1.10; AltName: Full=S-methylmethionine:homocysteine methyltransferase 3; Short=AtHMT-3; Short=SMM:Hcy S-methyltransferase 3;	SubName: Full=Homocysteine S-methyltransferase {ECO:0000313|EMBL:OMO85658.1};	Homocysteine S-methyltransferase	GO:0005737,cytoplasm; GO:0005886,plasma membrane; GO:0047150,betaine-homocysteine S-methyltransferase activity; GO:0008270,zinc ion binding; GO:0009086,methionine biosynthetic process	Homocysteine S-methyltransferase	Homocysteine S-methyltransferase	-	C4	brown	318.749	0.80143	1.26074e-05	0.914642	6.5811e-09
FtPinG0003118000.01	--	uncharacterized protein LOC110801047 [Spinacia oleracea]	--	SubName: Full=Uncharacterized protein {ECO:0000313|EMBL:KNA13149.1};	--	GO:0016021,integral component of membrane	Protein of unknown function (DUF1218)	Protein of unknown function (DUF1218)	-	C4	brown	318.679	0.456154	0.0376736	0.983159	1.73363e-15
FtPinG0003406800.01	--	PREDICTED: enhancer of rudimentary homolog [Solanum lycopersicum]	RecName: Full=Enhancer of rudimentary homolog;	RecName: Full=Enhancer of rudimentary homolog {ECO:0000256|PIRNR:PIRNR016393};	Enhancer of rudimentary	GO:0007049,cell cycle; GO:0045747,positive regulation of Notch signaling pathway; GO:0006221,pyrimidine nucleotide biosynthetic process	Enhancer of rudimentary	Enhancer of rudimentary	-	C4	brown	318.04	0.560706	0.00819085	0.978562	1.68645e-14
FtPinG0008346600.01	--	hypothetical protein COLO4_18195 [Corchorus olitorius]	--	SubName: Full=Uncharacterized protein {ECO:0000313|EMBL:OMO91651.1};	--	GO:0016021,integral component of membrane	Cotton fibre expressed protein	Cotton fibre expressed protein	-	C4	brown	317.494	0.507838	0.0187605	0.975912	5.04979e-14
FtPinG0002087800.01	K00430 peroxidase [EC:1.11.1.7] | (RefSeq) peroxidase 12-like (A)	peroxidase 12-like [Prunus avium]	RecName: Full=Peroxidase 12; Short=Atperox P12; EC=1.11.1.7; AltName: Full=ATP4a; AltName: Full=PRXR6; Flags: Precursor;	RecName: Full=Peroxidase {ECO:0000256|RuleBase:RU362060, ECO:0000256|SAAS:SAAS00709852}; EC=1.11.1.7 {ECO:0000256|RuleBase:RU362060, ECO:0000256|SAAS:SAAS00709852};	--	GO:0005618,cell wall; GO:0005576,extracellular region; GO:0016020,membrane; GO:0009505,plant-type cell wall; GO:0009506,plasmodesma; GO:0005773,vacuole; GO:0020037,heme binding; GO:0046872,metal ion binding; GO:0004601,peroxidase activity; GO:0042744,hydrogen peroxide catabolic process; GO:0009664,plant-type cell wall organization; GO:0006979,response to oxidative stress	Peroxidase	Peroxidase	-	C4	brown	317.418	0.481866	0.0269698	0.980859	5.79809e-15
FtPinG0007297000.01	K13525 transitional endoplasmic reticulum ATPase | (RefSeq) cell division cycle protein 48 homolog (A)	cell division cycle protein 48 homolog [Spinacia oleracea]	RecName: Full=Cell division control protein 48 homolog D; Short=AtCDC48d; AltName: Full=Transitional endoplasmic reticulum ATPase D;	SubName: Full=Uncharacterized protein {ECO:0000313|EMBL:KNA06205.1};	AAA+-type ATPase	GO:0005856,cytoskeleton; GO:0005829,cytosol; GO:0005794,Golgi apparatus; GO:0005730,nucleolus; GO:0005654,nucleoplasm; GO:0009524,phragmoplast; GO:0005886,plasma membrane; GO:0005524,ATP binding; GO:0016787,hydrolase activity; GO:0007049,cell cycle; GO:0051301,cell division; GO:0045732,positive regulation of protein catabolic process; GO:0015031,protein transport; GO:0046686,response to cadmium i…	Cytidylate kinase-like family	Cytidylate kinase-like family	-	C4	brown	317.299	0.824527	4.2883e-06	0.901987	2.32643e-08
FtPinG0000692300.01	K12309 beta-galactosidase [EC:3.2.1.23] | (RefSeq) beta-galactosidase 2 (A)	putative beta-galactosidase [Chenopodium quinoa]	RecName: Full=Beta-galactosidase 12; Short=Lactase 12; EC=3.2.1.23; Flags: Precursor;	RecName: Full=Beta-galactosidase {ECO:0000256|RuleBase:RU000675}; EC=3.2.1.23 {ECO:0000256|RuleBase:RU000675};	Beta-galactosidase	GO:0048046,apoplast; GO:0005618,cell wall; GO:0005773,vacuole; GO:0004565,beta-galactosidase activity; GO:0005975,carbohydrate metabolic process	Beta-galactosidase jelly roll domain	Beta-galactosidase jelly roll domain	-	C4	brown	317.261	0.737894	0.000134476	0.935934	4.68983e-10
FtPinG0007988700.01	K01188 beta-glucosidase [EC:3.2.1.21] | (RefSeq) beta-glucosidase 11 (A)	hypothetical protein AQUCO_00300734v1 [Aquilegia coerulea]	RecName: Full=Beta-glucosidase 11; Short=AtBGLU11; EC=3.2.1.21; Flags: Precursor;	SubName: Full=Uncharacterized protein {ECO:0000313|EMBL:PIA61402.1};	Beta-glucosidase, lactase phlorizinhydrolase, and related proteins	GO:0008422,beta-glucosidase activity; GO:0102483,scopolin beta-glucosidase activity; GO:0005975,carbohydrate metabolic process; GO:1901657,glycosyl compound metabolic process	Glycosyl hydrolase family 1	Glycosyl hydrolase family 1	-	C4	brown	317.217	0.800143	1.33335e-05	0.91715	5.00745e-09
FtPinG0000723600.01	--	Oleosin [Corchorus capsularis]	RecName: Full=Oleosin 18.2 kDa;	RecName: Full=Oleosin {ECO:0000256|RuleBase:RU000540};	--	GO:0016021,integral component of membrane; GO:0012511,monolayer-surrounded lipid storage body	Oleosin	Oleosin	-	C4	brown	317.127	0.739536	0.000127584	0.933676	6.45949e-10
FtPinG0005854800.01	K00008 L-iditol 2-dehydrogenase [EC:1.1.1.14] | (RefSeq) sorbitol dehydrogenase (A)	PREDICTED: sorbitol dehydrogenase [Ricinus communis]	RecName: Full=Sorbitol dehydrogenase; EC=1.1.1.14; AltName: Full=L-iditol 2-dehydrogenase;	SubName: Full=Alcohol dehydrogenase, putative {ECO:0000313|EMBL:EEF51457.1}; EC=1.1.1.14 {ECO:0000313|EMBL:EEF51457.1};	Sorbitol dehydrogenase	GO:0005737,cytoplasm; GO:0005829,cytosol; GO:0031966,mitochondrial membrane; GO:0005886,plasma membrane; GO:0009506,plasmodesma; GO:0003939,L-iditol 2-dehydrogenase activity; GO:0008270,zinc ion binding	Pyridine nucleotide-disulphide oxidoreductase	Pyridine nucleotide-disulphide oxidoreductase	-	C4	brown	317.094	0.70433	0.000365105	0.941445	2.03929e-10
FtPinG0004158700.01	K22389 phospholipase A1 [EC:3.1.1.32] | (RefSeq) lecithin-cholesterol acyltransferase-like 4 (A)	PREDICTED: lecithin-cholesterol acyltransferase-like 4 [Vitis vinifera]	RecName: Full=Lecithin-cholesterol acyltransferase-like 4; EC=2.3.1.-;	SubName: Full=Uncharacterized protein {ECO:0000313|EMBL:CBI27166.3};	Lecithin:cholesterol acyltransferase (LCAT)/Acyl-ceramide synthase	GO:0005829,cytosol; GO:0008374,O-acyltransferase activity; GO:0004620,phospholipase activity; GO:0009395,phospholipid catabolic process	Alpha/beta hydrolase of unknown function (DUF900)	Alpha/beta hydrolase of unknown function (DUF900)	-	C4	brown	316.645	0.825887	4.00527e-06	0.902402	2.23823e-08
FtPinG0005184600.01	K12129 pseudo-response regulator 7 | (RefSeq) two-component response regulator-like APRR7 (A)	PREDICTED: two-component response regulator-like APRR7 [Theobroma cacao]	RecName: Full=Two-component response regulator-like PRR73; AltName: Full=Pseudo-response regulator 73; Short=OsPRR73;	SubName: Full=Sensory transduction histidine kinase, putative isoform 1 {ECO:0000313|EMBL:EOY07701.1};	GATA-4/5/6 transcription factors	GO:0005634,nucleus; GO:0000160,phosphorelay signal transduction system; GO:0006355,regulation of transcription, DNA-templated; GO:0048511,rhythmic process; GO:0006351,transcription, DNA-templated	CCT motif	CCT motif	-	C4	brown	316.146	0.573633	0.0065513	0.971822	2.20525e-13
FtPinG0009197100.01	K14424 methylsterol monooxygenase 2 | (RefSeq) methylsterol monooxygenase 2-2 (A)	PREDICTED: methylsterol monooxygenase 2-2 [Tarenaya hassleriana]	RecName: Full=Methylsterol monooxygenase 2-2; EC=1.14.18.9; AltName: Full=Sterol 4-alpha-methyl-oxidase 1; Short=AtSMO1; AltName: Full=Sterol 4-alpha-methyl-oxidase 2-2;	SubName: Full=Uncharacterized protein {ECO:0000313|EMBL:KNA21486.1};	C-4 sterol methyl oxidase	GO:0009941,chloroplast envelope; GO:0005783,endoplasmic reticulum; GO:0005789,endoplasmic reticulum membrane; GO:0016021,integral component of membrane; GO:0000254,C-4 methylsterol oxidase activity; GO:0005506,iron ion binding; GO:0080065,4-alpha-methyl-delta7-sterol oxidation; GO:0009793,embryo development ending in seed dormancy; GO:0016126,sterol biosynthetic process	Fatty acid hydroxylase superfamily	Fatty acid hydroxylase superfamily	-	C2	brown	315.374	-0.825905	4.00154e-06	-0.905267	1.70588e-08
FtPinG0006890000.01	K15285 solute carrier family 35, member E3 | (RefSeq) uncharacterized protein LOC107963028 (A)	PREDICTED: uncharacterized membrane protein At1g06890 [Beta vulgaris subsp. vulgaris]	RecName: Full=Nucleotide-sugar uncharacterized transporter 2 {ECO:0000305};	SubName: Full=Uncharacterized protein {ECO:0000313|EMBL:KMT12623.1};	Glucose-6-phosphate/phosphate and phosphoenolpyruvate/phosphate antiporter	GO:0016021,integral component of membrane; GO:0008643,carbohydrate transport	EamA-like transporter family	EamA-like transporter family	-	C4	brown	314.915	0.600534	0.00399484	0.971319	2.60376e-13
FtPinG0001363400.01	--	protein EARLY RESPONSIVE TO DEHYDRATION 15-like isoform X2 [Manihot esculenta]	RecName: Full=Polyadenylate-binding protein-interacting protein 2; Short=PABP-interacting protein 2; Short=Poly(A)-binding protein-interacting protein 2; AltName: Full=PAM2-containing protein CID2; AltName: Full=Protein CTC-INTERACTING DOMAIN 2;	SubName: Full=Uncharacterized protein {ECO:0000313|EMBL:OAY46338.1};	--	--	--	--	-	C4	brown	314.282	0.605514	0.00362805	0.966114	1.24416e-12
FtPinG0005862200.01	--	uncharacterized protein LOC105648377 [Jatropha curcas]	--	SubName: Full=uncharacterized protein LOC107904578 {ECO:0000313|RefSeq:XP_016686481.1};	--	--	--	--	-	C4	brown	313.655	0.542892	0.0109884	0.977629	2.51867e-14
FtPinG0000046300.01	--	uncharacterized protein LOC105168118 [Sesamum indicum]	--	SubName: Full=Uncharacterized protein {ECO:0000313|EMBL:CBI28845.3};	--	GO:0016021,integral component of membrane	--	--	-	C4	brown	312.838	0.755095	7.59801e-05	0.931291	8.95053e-10
FtPinG0007578600.01	--	--	--	--	--	--	--	--	-	C4	brown	312.47	0.85089	1.01816e-06	0.896481	3.82448e-08
FtPinG0009280200.01	K22097 3-O-acetylpapaveroxine carboxylesterase [EC:3.1.1.105] | (RefSeq) carboxylesterase 1-like (A)	PREDICTED: carboxylesterase 1-like [Prunus mume]	RecName: Full=Probable carboxylesterase 120; AltName: Full=AtCXE20; EC=3.1.1.1;	SubName: Full=carboxylesterase 1-like {ECO:0000313|RefSeq:XP_018830611.1};	Arylacetamide deacetylase	GO:0016787,hydrolase activity; GO:0009056,catabolic process	Steryl acetyl hydrolase	Steryl acetyl hydrolase	-	C4	brown	312.217	0.545622	0.0105152	0.974676	8.08601e-14
FtPinG0008608800.01	--	hypothetical protein COLO4_29718 [Corchorus olitorius]	RecName: Full=F-box/kelch-repeat protein At1g57790;	SubName: Full=Uncharacterized protein {ECO:0000313|EMBL:OMO68352.1};	--	--	F-box-like	F-box-like	-	C4	brown	312.142	0.658681	0.00116681	0.950207	4.5262e-11
FtPinG0007401700.01	K09286 EREBP-like factor | (RefSeq) ethylene-responsive transcription factor RAP2-6 isoform X1 (A)	PREDICTED: ethylene-responsive transcription factor ABR1-like isoform X2 [Populus euphratica]	RecName: Full=Ethylene-responsive transcription factor ERF110;	SubName: Full=AP2 domain-containing transcription factor family protein {ECO:0000313|EMBL:EEE93708.2};	--	GO:0005634,nucleus; GO:0003677,DNA binding; GO:0003700,DNA-binding transcription factor activity; GO:0009873,ethylene-activated signaling pathway; GO:0045893,positive regulation of transcription, DNA-templated; GO:0048510,regulation of timing of transition from vegetative to reproductive phase; GO:0006351,transcription, DNA-templated	AP2 domain	AP2 domain	AP2/ERF-ERF	C4	brown	311.857	0.811655	7.96323e-06	0.908599	1.2304e-08
FtPinG0005732600.01	K02639 ferredoxin | (RefSeq) ferredoxin, root R-B2-like (A)	PREDICTED: ferredoxin, root R-B2-like [Juglans regia]	RecName: Full=Ferredoxin-3, chloroplastic; Short=AtFd3; Flags: Precursor;	SubName: Full=ferredoxin, root R-B2-like {ECO:0000313|RefSeq:XP_018842585.1};	--	GO:0009507,chloroplast; GO:0009536,plastid; GO:0051537,2 iron, 2 sulfur cluster binding; GO:0009055,electron transfer activity; GO:0046872,metal ion binding	2Fe-2S iron-sulfur cluster binding domain	2Fe-2S iron-sulfur cluster binding domain	-	C2	brown	311.661	-0.635419	0.00196594	-0.958742	7.84174e-12
FtPinG0009074100.01	K11279 nucleosome assembly protein 1-like 1 | (RefSeq) nucleosome assembly protein 1;4 (A)	PREDICTED: nucleosome assembly protein 1;4 isoform X2 [Nelumbo nucifera]	RecName: Full=Nucleosome assembly protein 1;2; Short=OsNAP1;2; AltName: Full=Nucleosome assembly protein 1-like 2; Short=OsNAP1_L2; Flags: Precursor;	SubName: Full=nucleosome assembly protein 14 isoform X2 {ECO:0000313|RefSeq:XP_010262075.1};	Nucleosome assembly protein NAP-1	GO:0005737,cytoplasm; GO:0005634,nucleus; GO:0006334,nucleosome assembly	Nucleosome assembly protein (NAP)	Nucleosome assembly protein (NAP)	-	#N/A	brown	311.424	-0.70058	0.000404831	-0.937383	3.79529e-10
FtPinG0005349600.01	--	hypothetical protein COLO4_23160 [Corchorus olitorius]	--	SubName: Full=Uncharacterized protein {ECO:0000313|EMBL:OMO82206.1};	--	GO:0006508,proteolysis	Dipeptidyl peptidase IV (DPP IV) N-terminal region	Dipeptidyl peptidase IV (DPP IV) N-terminal region	-	C4	brown	311.364	0.646312	0.00154799	0.953131	2.57621e-11
FtPinG0003557000.01	--	uncharacterized protein LOC110648896 [Hevea brasiliensis]	--	SubName: Full=Uncharacterized protein {ECO:0000313|EMBL:KNA20712.1};	--	GO:0016021,integral component of membrane	ABC transporter	ABC transporter	-	C4	brown	311.295	0.818595	5.73773e-06	0.906096	1.5745e-08
FtPinG0009207800.01	K01803 triosephosphate isomerase (TIM) [EC:5.3.1.1] | (RefSeq) triosephosphate isomerase, cytosolic (A)	PREDICTED: triosephosphate isomerase, cytosolic [Gossypium raimondii]	RecName: Full=Triosephosphate isomerase, cytosolic; Short=TIM; Short=Triose-phosphate isomerase; EC=5.3.1.1;	SubName: Full=Uncharacterized protein {ECO:0000313|EMBL:KJB20069.1};	Triosephosphate isomerase	GO:0005737,cytoplasm; GO:0004807,triose-phosphate isomerase activity; GO:0006094,gluconeogenesis; GO:0006096,glycolytic process; GO:0006098,pentose-phosphate shunt	Triosephosphate isomerase	Triosephosphate isomerase	-	C2	brown	311.275	-0.706941	0.000339459	-0.939955	2.57379e-10
FtPinG0006925200.01	--	myb-like protein X isoform X2 [Carica papaya]	--	SubName: Full=Uncharacterized protein {ECO:0000313|EMBL:PHU10209.1};	FOG: Low-complexity	--	--	--	-	C4	brown	311.224	0.713611	0.000280832	0.935011	5.35291e-10
FtPinG0008962800.01	K13148 integrator complex subunit 11 [EC:3.1.27.-] | (RefSeq) cleavage and polyadenylation specificity factor subunit 3-II (A)	e3 ubiquitin protein ligase rie1 [Quercus suber]	RecName: Full=E3 ubiquitin protein ligase RIE1; EC=2.3.2.27; AltName: Full=Protein RING-FINGER FOR EMBRYOGENESIS 1; AltName: Full=RING-type E3 ubiquitin transferase RIE1 {ECO:0000305};	SubName: Full=Zinc finger, C3HC4 type (RING finger) family protein isoform 1 {ECO:0000313|EMBL:EOY01099.1};	FOG: Predicted E3 ubiquitin ligase	GO:0016021,integral component of membrane; GO:0046872,metal ion binding; GO:0061630,ubiquitin protein ligase activity; GO:0009793,embryo development ending in seed dormancy; GO:0043161,proteasome-mediated ubiquitin-dependent protein catabolic process	zinc-RING finger domain	zinc-RING finger domain	-	C4	brown	311.222	0.711015	0.000302521	0.949377	5.27781e-11
FtPinG0000621400.01	--	hypothetical protein SOVF_117290 [Spinacia oleracea]	--	SubName: Full=Uncharacterized protein {ECO:0000313|EMBL:KNA13408.1};	--	GO:0006952,defense response	--	--	-	C4	brown	310.889	0.76658	5.05611e-05	0.916205	5.55611e-09
FtPinG0005951400.01	K00850 6-phosphofructokinase 1 [EC:2.7.1.11] | (RefSeq) ATP-dependent 6-phosphofructokinase 5, chloroplastic (A)	PREDICTED: ATP-dependent 6-phosphofructokinase 5, chloroplastic [Beta vulgaris subsp. vulgaris]	RecName: Full=ATP-dependent 6-phosphofructokinase 5, chloroplastic {ECO:0000255|HAMAP-Rule:MF_03186}; Short=ATP-PFK 5 {ECO:0000255|HAMAP-Rule:MF_03186}; Short=Phosphofructokinase 5 {ECO:0000255|HAMAP-Rule:MF_03186}; EC=2.7.1.11 {ECO:0000255|HAMAP-Rule:MF_03186}; AltName: Full=Phosphohexokinase 5 {ECO:0000255|HAMAP-Rule:MF_03186}; Flags: Precursor;	SubName: Full=Uncharacterized protein {ECO:0000313|EMBL:GAY38769.1};	Pyrophosphate-dependent phosphofructo-1-kinase	GO:0009507,chloroplast; GO:0003872,6-phosphofructokinase activity; GO:0005524,ATP binding; GO:0046872,metal ion binding; GO:0006002,fructose 6-phosphate metabolic process; GO:0006096,glycolytic process	Phosphofructokinase	Phosphofructokinase	-	C2	brown	310.4	-0.73591	0.00014323	-0.935049	5.32389e-10
FtPinG0005939600.01	K00703 starch synthase [EC:2.4.1.21] | (RefSeq) starch synthase 1, chloroplastic/amyloplastic-like (A)	starch synthase 1, chloroplastic/amyloplastic-like [Chenopodium quinoa]	RecName: Full=Starch synthase 1, chloroplastic/amyloplastic; Short=AtSS1; Short=SSS; EC=2.4.1.21; AltName: Full=Soluble starch synthase I; Flags: Precursor;	RecName: Full=Starch synthase, chloroplastic/amyloplastic {ECO:0000256|RuleBase:RU361232}; EC=2.4.1.- {ECO:0000256|RuleBase:RU361232};	--	GO:0009501,amyloplast; GO:0009507,chloroplast; GO:0009570,chloroplast stroma; GO:0033201,alpha-1,4-glucan synthase activity; GO:0004373,glycogen (starch) synthase activity; GO:0009011,starch synthase activity; GO:0010021,amylopectin biosynthetic process; GO:0019252,starch biosynthetic process	Glycosyltransferase Family 4	Glycosyltransferase Family 4	-	#N/A	brown	310.348	-0.522248	0.0151568	-0.971706	2.29214e-13
FtPinG0005517700.01	K01835 phosphoglucomutase [EC:5.4.2.2] | (RefSeq) phosphoglucomutase, cytoplasmic (A)	phosphoglucomutase, cytoplasmic [Momordica charantia]	RecName: Full=Phosphoglucomutase, cytoplasmic; Short=PGM; EC=5.4.2.2; AltName: Full=Glucose phosphomutase;	SubName: Full=phosphoglucomutase, cytoplasmic {ECO:0000313|RefSeq:XP_008467118.1};	Phosphoglucomutase	GO:0005737,cytoplasm; GO:0000287,magnesium ion binding; GO:0004614,phosphoglucomutase activity; GO:0006006,glucose metabolic process	Phosphoglucomutase/phosphomannomutase, C-terminal domain	Phosphoglucomutase/phosphomannomutase, C-terminal domain	-	C2	brown	310.267	-0.597559	0.00422826	-0.963316	2.61503e-12
FtPinG0009574600.01	K14497 protein phosphatase 2C [EC:3.1.3.16] | (RefSeq) probable protein phosphatase 2C 68 (A)	Protein phosphatase 2C [Trema orientalis]	RecName: Full=Protein phosphatase 2C 56; Short=AtPP2C56; EC=3.1.3.16; AltName: Full=Protein ABSCISIC ACID-INSENSITIVE 1; AltName: Full=Protein phosphatase 2C ABI1; Short=PP2C ABI1;	SubName: Full=Uncharacterized protein {ECO:0000313|EMBL:EXB59766.1};	Serine/threonine protein phosphatase	GO:0005737,cytoplasm; GO:0005634,nucleus; GO:0005886,plasma membrane; GO:0046872,metal ion binding; GO:0004721,phosphoprotein phosphatase activity; GO:0019901,protein kinase binding; GO:0004722,protein serine/threonine phosphatase activity; GO:0009738,abscisic acid-activated signaling pathway; GO:0009788,negative regulation of abscisic acid-activated signaling pathway; GO:0006470,protein dephosph…	Stage II sporulation protein E (SpoIIE)	Stage II sporulation protein E (SpoIIE)	-	C4	brown	310.129	0.602671	0.00383383	0.966421	1.14223e-12
FtPinG0003537700.01	K14500 BR-signaling kinase [EC:2.7.11.1] | (RefSeq) probable serine/threonine-protein kinase At4g35230 (A)	PREDICTED: probable serine/threonine-protein kinase At4g35230 [Malus domestica]	RecName: Full=Serine/threonine-protein kinase BSK1 {ECO:0000305}; EC=2.7.11.1 {ECO:0000269|PubMed:23532072}; AltName: Full=Brassinosteroid-signaling kinase 1 {ECO:0000303|PubMed:18653891};	SubName: Full=probable serine/threonine-protein kinase At4g35230 {ECO:0000313|RefSeq:XP_008464872.1};	--	GO:0016020,membrane; GO:0005886,plasma membrane; GO:0009506,plasmodesma; GO:0005773,vacuole; GO:0005524,ATP binding; GO:0004672,protein kinase activity; GO:0004675,transmembrane receptor protein serine/threonine kinase activity; GO:0009742,brassinosteroid mediated signaling pathway; GO:0007166,cell surface receptor signaling pathway; GO:0042742,defense response to bacterium; GO:0050832,defense re…	Protein tyrosine kinase	Protein tyrosine kinase	-	#N/A	brown	310.104	-0.653742	0.00130817	-0.953336	2.47335e-11
FtPinG0004268900.01	K13667 protein glucosyltransferase [EC:2.4.1.-] | (RefSeq) O-glucosyltransferase rumi (A)	protein O-glucosyltransferase 1-like [Helianthus annuus]	--	SubName: Full=Uncharacterized protein {ECO:0000313|EMBL:OTG11926.1};	Endoplasmic reticulum protein EP58, contains filamin rod domain and KDEL motif	GO:0016021,integral component of membrane	Glycosyl transferase family 90	Glycosyl transferase family 90	-	C4	brown	309.982	0.803543	1.14904e-05	0.90983	1.08693e-08
FtPinG0006966000.01	K08336 ubiquitin-like protein ATG12 | (RefSeq) ubiquitin-like protein ATG12 (A)	PREDICTED: ubiquitin-like protein ATG12 isoform X1 [Lupinus angustifolius]	RecName: Full=Ubiquitin-like protein ATG12; AltName: Full=Autophagy-related protein 12; Short=APG12-like;	RecName: Full=Ubiquitin-like protein ATG12 {ECO:0000256|RuleBase:RU361201}; Flags: Fragment;	Protein conjugation factor involved in autophagy	GO:0005737,cytoplasm; GO:0000045,autophagosome assembly; GO:0015031,protein transport	Ubiquitin-like autophagy protein Apg12	Ubiquitin-like autophagy protein Apg12	-	C4	brown	309.131	0.616819	0.00289846	0.963973	2.20794e-12
FtPinG0008008600.01	K09667 protein O-GlcNAc transferase [EC:2.4.1.255] | (RefSeq) peptide-N-acetylglucosaminyltransferase (A)	PREDICTED: suppressor of RPS4-RLD 1 [Beta vulgaris subsp. vulgaris]	RecName: Full=Suppressor of RPS4-RLD 1 {ECO:0000303|PubMed:15469494}; AltName: Full=Protein SUPPRESSOR OF npr1-1, CONSTITUTIVE 5 {ECO:0000303|PubMed:20862316}; Short=AtSNC5 {ECO:0000303|PubMed:20862316};	SubName: Full=Uncharacterized protein {ECO:0000313|EMBL:CDP02565.1};	FOG: TPR repeat	GO:0005737,cytoplasm; GO:0005783,endoplasmic reticulum; GO:0016021,integral component of membrane; GO:0043231,intracellular membrane-bounded organelle; GO:0005634,nucleus; GO:0048471,perinuclear region of cytoplasm; GO:0032947,protein-containing complex scaffold activity; GO:0042742,defense response to bacterium; GO:0009816,defense response to bacterium, incompatible interaction; GO:0031348,negat…	Fis1 C-terminal tetratricopeptide repeat	Fis1 C-terminal tetratricopeptide repeat	-	#N/A	brown	308.209	-0.625058	0.00244786	-0.960213	5.58704e-12
FtPinG0004966900.01	K15042 importin subunit alpha-6/7 | (RefSeq) importin subunit alpha-9 (A)	Importin alpha isoform 1 [Theobroma cacao]	RecName: Full=Importin subunit alpha-9 {ECO:0000305}; Short=IMPa-9 {ECO:0000303|PubMed:18836040};	RecName: Full=Importin subunit alpha {ECO:0000256|PIRNR:PIRNR005673};	Karyopherin (importin) alpha	GO:0005829,cytosol; GO:0005643,nuclear pore; GO:0005654,nucleoplasm; GO:0008139,nuclear localization sequence binding; GO:0008565,protein transporter activity; GO:0006607,NLS-bearing protein import into nucleus	Rapamycin-insensitive companion of mTOR, domain 5	Rapamycin-insensitive companion of mTOR, domain 5	-	C4	brown	308.132	0.465719	0.0333609	0.980641	6.45033e-15
FtPinG0003732400.01	--	P-loop NTPase domain-containing protein LPA1 homolog 1-like isoform X1 [Hevea brasiliensis]	RecName: Full=P-loop NTPase domain-containing protein LPA1 homolog 2 {ECO:0000305}; AltName: Full=Protein LOW PHYTIC ACID 1 homolog 2 {ECO:0000305};	SubName: Full=p-loop containing nucleoside triphosphate hydrolases superfamily protein isoform 1 {ECO:0000313|EMBL:EOY34443.1};	--	--	Zeta toxin	Zeta toxin	-	C4	brown	307.938	0.776265	3.52247e-05	0.917251	4.95148e-09
FtPinG0006875800.01	K01507 inorganic pyrophosphatase [EC:3.6.1.1] | (RefSeq) H+-PPase family transporter: proton (A)	pyrophosphate-energized vacuolar membrane proton pump [Carica papaya]	RecName: Full=Pyrophosphate-energized vacuolar membrane proton pump; EC=3.6.1.1; AltName: Full=Pyrophosphate-energized inorganic pyrophosphatase; Short=H(+)-PPase; AltName: Full=Vacuolar H(+)-pyrophosphatase;	SubName: Full=Uncharacterized protein {ECO:0000313|EnsemblPlants:Solyc06g068240.2.1};	--	GO:0016021,integral component of membrane; GO:0005774,vacuolar membrane; GO:0009678,hydrogen-translocating pyrophosphatase activity; GO:0004427,inorganic diphosphatase activity; GO:0046872,metal ion binding; GO:0015992,NA	Inorganic H+ pyrophosphatase	Inorganic H+ pyrophosphatase	-	C4	brown	307.793	0.570457	0.00692657	0.969697	4.36397e-13
FtPinG0008313500.01	--	PREDICTED: uncharacterized protein LOC100245446 [Vitis vinifera]	--	SubName: Full=Uncharacterized protein {ECO:0000313|EMBL:CBI27671.3};	--	GO:0005768,endosome; GO:0005802,trans-Golgi network	--	--	-	C4	brown	307.49	0.717155	0.000253391	0.934147	6.04727e-10
FtPinG0001774400.01	K10689 peroxin-4 [EC:2.3.2.23] | (RefSeq) protein PEROXIN-4 (A)	protein PEROXIN-4 [Arachis duranensis]	RecName: Full=Protein PEROXIN-4; Short=AtPEX4; AltName: Full=E2 ubiquitin-conjugating enzyme 21; AltName: Full=Probable ubiquitin-conjugating enzyme E2 21; EC=2.3.2.23; AltName: Full=Ubiquitin carrier protein 21;	SubName: Full=Ubiquitin-conjugating enzyme {ECO:0000313|EMBL:OUZ99982.1};	Ubiquitin-protein ligase	GO:0005737,cytoplasm; GO:0005778,peroxisomal membrane; GO:0005524,ATP binding; GO:0061630,ubiquitin protein ligase activity; GO:0031625,ubiquitin protein ligase binding; GO:0004842,ubiquitin-protein transferase activity; GO:0006635,fatty acid beta-oxidation; GO:0007031,peroxisome organization; GO:0016558,protein import into peroxisome matrix; GO:0016567,protein ubiquitination	Ubiquitin-fold modifier-conjugating enzyme 1	Ubiquitin-fold modifier-conjugating enzyme 1	-	C4	brown	307.401	0.467319	0.0326792	0.978612	1.64926e-14
FtPinG0008884100.01	K00705 4-alpha-glucanotransferase [EC:2.4.1.25] | (RefSeq) 4-alpha-glucanotransferase, chloroplastic/amyloplastic (A)	Glycoside hydrolase [Trema orientalis]	RecName: Full=4-alpha-glucanotransferase, chloroplastic/amyloplastic; EC=2.4.1.25; AltName: Full=Amylomaltase; AltName: Full=Disproportionating enzyme; Short=D-enzyme; Flags: Precursor;	RecName: Full=4-alpha-glucanotransferase {ECO:0000256|RuleBase:RU361207}; EC=2.4.1.25 {ECO:0000256|RuleBase:RU361207}; AltName: Full=Amylomaltase {ECO:0000256|RuleBase:RU361207}; AltName: Full=Disproportionating enzyme {ECO:0000256|RuleBase:RU361207};	--	GO:0009501,amyloplast; GO:0009507,chloroplast; GO:0004134,4-alpha-glucanotransferase activity; GO:0102500,beta-maltose 4-alpha-glucanotransferase activity	4-alpha-glucanotransferase	4-alpha-glucanotransferase	-	C2	brown	306.671	-0.748025	9.65919e-05	-0.925488	1.88957e-09
FtPinG0003995400.01	K07877 Ras-related protein Rab-2A | (RefSeq) ras-related protein RABB1c (A)	ras-related protein RABB1c isoform X2 [Chenopodium quinoa]	RecName: Full=Ras-related protein RABB1c; Short=AtRABB1c; AltName: Full=Ras-related protein Rab2A; Short=AtRab2A;	SubName: Full=Ras-related protein RABB1c {ECO:0000313|EMBL:PHT44164.1};	GTPase Rab2, small G protein superfamily	GO:0005768,endosome; GO:0016020,membrane; GO:0005886,plasma membrane; GO:0005773,vacuole; GO:0005525,GTP binding; GO:0003924,GTPase activity; GO:0006888,ER to Golgi vesicle-mediated transport; GO:0015031,protein transport; GO:0030100,regulation of endocytosis	Gtr1/RagA G protein conserved region	Gtr1/RagA G protein conserved region	-	C4	brown	306.622	0.809383	8.83985e-06	0.908189	1.28172e-08
FtPinG0004465400.01	--	oil body-associated protein 1A [Sesamum indicum]	RecName: Full=Oil body-associated protein 1A {ECO:0000303|PubMed:24406791};	SubName: Full=uncharacterized protein LOC107823184 {ECO:0000313|RefSeq:XP_016505267.1};	--	GO:0005811,lipid droplet; GO:0009793,embryo development ending in seed dormancy; GO:0019915,lipid storage; GO:0009737,response to abscisic acid; GO:0010344,seed oilbody biogenesis	Protein of unknown function (DUF1264)	Protein of unknown function (DUF1264)	-	C4	brown	306.554	0.851375	9.89126e-07	0.89014	6.55819e-08
FtPinG0005027600.01	K14454 aspartate aminotransferase, cytoplasmic [EC:2.6.1.1] | (RefSeq) aspartate aminotransferase, cytoplasmic (A)	Aspartate/other aminotransferase [Corchorus olitorius]	RecName: Full=Aspartate aminotransferase, cytoplasmic; EC=2.6.1.1; AltName: Full=Transaminase A;	RecName: Full=Aspartate aminotransferase {ECO:0000256|RuleBase:RU000480}; EC=2.6.1.1 {ECO:0000256|RuleBase:RU000480};	Aspartate aminotransferase/Glutamic oxaloacetic transaminase AAT1/GOT2	GO:0005737,cytoplasm; GO:0004069,L-aspartate:2-oxoglutarate aminotransferase activity; GO:0080130,L-phenylalanine:2-oxoglutarate aminotransferase activity; GO:0030170,pyridoxal phosphate binding; GO:0006103,2-oxoglutarate metabolic process; GO:0006522,alanine metabolic process; GO:0006531,aspartate metabolic process; GO:0009058,biosynthetic process; GO:0006536,glutamate metabolic process; GO:0006…	Aminotransferase class I and II	Aminotransferase class I and II	-	C2	brown	306.461	-0.615988	0.00294752	-0.958514	8.25745e-12
FtPinG0008844900.01	K00695 sucrose synthase [EC:2.4.1.13] | (RefSeq) sucrose synthase-like (A)	sucrose synthase-like [Chenopodium quinoa]	RecName: Full=Sucrose synthase 2; EC=2.4.1.13; AltName: Full=Sucrose-UDP glucosyltransferase 2;	RecName: Full=Sucrose synthase {ECO:0000256|RuleBase:RU280817}; EC=2.4.1.13 {ECO:0000256|RuleBase:RU280817};	Glycosyltransferase	GO:0016157,sucrose synthase activity; GO:0005985,sucrose metabolic process	Glycosyl transferases group 1	Glycosyl transferases group 1	-	C4	brown	305.997	0.846389	1.32589e-06	0.89072	6.25137e-08
FtPinG0004293200.01	--	transmembrane protein 230-like [Spinacia oleracea]	--	SubName: Full=Uncharacterized protein {ECO:0000313|EMBL:KNA05498.1};	Predicted membrane protein	GO:0016021,integral component of membrane	Eukaryotic protein of unknown function (DUF872)	Eukaryotic protein of unknown function (DUF872)	-	C4	brown	305.9	0.581247	0.00571937	0.964732	1.80879e-12
FtPinG0004629800.01	K13210 far upstream element-binding protein | (RefSeq) far upstream element-binding protein 2-like (A)	zinc finger CCCH domain-containing protein 14-like [Chenopodium quinoa]	RecName: Full=Zinc finger CCCH domain-containing protein 14; Short=OsC3H14;	SubName: Full=Uncharacterized protein {ECO:0000313|EMBL:OAY28906.1};	CCCH-type Zn-finger protein	GO:0003677,DNA binding; GO:0046872,metal ion binding; GO:0003723,RNA binding	Oligopeptide/dipeptide transporter, C-terminal region	Oligopeptide/dipeptide transporter, C-terminal region	C3H	C4	brown	305.722	0.593655	0.00455179	0.963805	2.30614e-12
FtPinG0007715200.01	--	hypothetical protein BVRB_1g021660 [Beta vulgaris subsp. vulgaris]	RecName: Full=WAT1-related protein At3g02690, chloroplastic; Flags: Precursor;	SubName: Full=Uncharacterized protein {ECO:0000313|EMBL:KMS99675.1};	--	GO:0009507,chloroplast; GO:0031969,chloroplast membrane; GO:0016021,integral component of membrane	EamA-like transporter family	EamA-like transporter family	-	C4	brown	305.576	0.562617	0.00792926	0.971922	2.13282e-13
FtPinG0009446300.01	K24028 salicylic acid 3-hydroxylase [EC:1.14.11.-] | (RefSeq) protein DOWNY MILDEW RESISTANCE 6-like (A)	PREDICTED: protein DOWNY MILDEW RESISTANCE 6-like [Gossypium hirsutum]	RecName: Full=Protein DOWNY MILDEW RESISTANCE 6 {ECO:0000303|PubMed:15986928}; Short=AtDMR6 {ECO:0000303|PubMed:15986928}; EC=1.14.11.- {ECO:0000255|PROSITE-ProRule:PRU00805}; AltName: Full=2-oxoglutarate (2OG)-Fe(II) oxygenase-like protein DMR6 {ECO:0000303|PubMed:18248595}; AltName: Full=Salicylate 3-hydroxylase DMR6 {ECO:0000305}; Short=S3H DMR6 {ECO:0000305}; Short=SA 3-hydroxylase DMR6 {ECO:…	SubName: Full=protein DOWNY MILDEW RESISTANCE 6-like {ECO:0000313|RefSeq:XP_016738006.1};	Iron/ascorbate family oxidoreductases	GO:0033759,flavone synthase activity; GO:0046872,metal ion binding; GO:0034785,salicylate 5-hydroxylase activity; GO:0042742,defense response to bacterium; GO:0002229,defense response to oomycetes; GO:0009813,flavonoid biosynthetic process; GO:0010150,leaf senescence; GO:0009617,response to bacterium; GO:0009620,response to fungus; GO:0002239,response to oomycetes; GO:0009751,response to salicyli…	non-haem dioxygenase in morphine synthesis N-terminal	non-haem dioxygenase in morphine synthesis N-terminal	-	C4	brown	305.172	0.567472	0.00729516	0.972508	1.7496e-13
FtPinG0004224000.01	K15397 3-ketoacyl-CoA synthase [EC:2.3.1.199] | (RefSeq) 3-ketoacyl-CoA synthase 19-like (A)	protein NAR1-like [Chenopodium quinoa]	RecName: Full=Protein NAR1 {ECO:0000303|PubMed:23734982}; AltName: Full=Nuclear architecture related 1 {ECO:0000303|PubMed:23734982}; AltName: Full=Protein GROWTH AT DIFFERENT OXYGEN LEVELS INFLUENCES MORPHOGENESIS {ECO:0000303|PubMed:18329103}; AltName: Full=[FeFe]-hydrogenase-like protein GOLLUM {ECO:0000303|PubMed:18329103};	SubName: Full=Uncharacterized protein {ECO:0000313|EMBL:CBI38438.3};	Nuclear architecture related protein	GO:0005829,cytosol; GO:0005634,nucleus; GO:0051539,4 iron, 4 sulfur cluster binding; GO:0051536,iron-sulfur cluster binding; GO:0046872,metal ion binding; GO:0003954,NADH dehydrogenase activity; GO:0070482,response to oxygen levels	Iron hydrogenase small subunit	Iron hydrogenase small subunit	-	C4	brown	304.734	0.807563	9.60149e-06	0.90517	1.72194e-08
FtPinG0008700200.01	K01953 asparagine synthase (glutamine-hydrolysing) [EC:6.3.5.4] | (RefSeq) asparagine synthetase [glutamine-hydrolyzing] (A)	PREDICTED: asparagine synthetase [glutamine-hydrolyzing]	RecName: Full=Asparagine synthetase [glutamine-hydrolyzing]; EC=6.3.5.4; AltName: Full=Glutamine-dependent asparagine synthetase;	SubName: Full=Uncharacterized protein {ECO:0000313|EMBL:OAY58864.1};	Asparagine synthase (glutamine-hydrolyzing)	GO:0004066,asparagine synthase (glutamine-hydrolyzing) activity; GO:0005524,ATP binding; GO:0006541,glutamine metabolic process; GO:0070981,L-asparagine biosynthetic process	Aluminium induced protein	Aluminium induced protein	-	C4	brown	304.725	0.841138	1.78567e-06	0.892772	5.26441e-08
FtPinG0006831800.01	K18726 FAS-associated factor 2 | (RefSeq) plant UBX domain-containing protein 10 (A)	FAS-associated factor 2-B [Morus notabilis]	RecName: Full=Plant UBX domain-containing protein 10 {ECO:0000303|Ref.4}; Short=PUX10 {ECO:0000303|Ref.4};	SubName: Full=FAS-associated factor 2-B {ECO:0000313|EMBL:EXC07935.1};	Predicted regulator of the ubiquitin pathway (contains UAS and UBX domains)	GO:0005886,plasma membrane	Protein of unknown function (DUF1682)	Protein of unknown function (DUF1682)	-	C4	brown	304.54	0.445206	0.0431303	0.979532	1.09043e-14
FtPinG0005734300.01	K08516 synaptobrevin homolog YKT6 | (RefSeq) VAMP-like protein YKT61 (A)	PREDICTED: VAMP-like protein YKT61 [Nicotiana tomentosiformis]	RecName: Full=VAMP-like protein YKT61; Short=AtYKT61; AltName: Full=Geranylgeranylated protein 1; Short=AtGP1; Flags: Precursor;	SubName: Full=VAMP-like protein YKT61 {ECO:0000313|RefSeq:XP_010263007.1};	SNARE protein YKT6, synaptobrevin/VAMP syperfamily	GO:0016021,integral component of membrane; GO:0005886,plasma membrane; GO:0031201,SNARE complex; GO:0005484,SNAP receptor activity; GO:0000149,SNARE binding; GO:0006887,exocytosis; GO:0015031,protein transport; GO:0006906,vesicle fusion	Regulated-SNARE-like domain	Regulated-SNARE-like domain	-	C4	brown	304.532	0.574191	0.0064871	0.970352	3.55482e-13
FtPinG0008804500.01	K00002 alcohol dehydrogenase (NADP+) [EC:1.1.1.2] | (RefSeq) NADPH-dependent aldo-keto reductase, chloroplastic-like (A)	NADPH-dependent aldo-keto reductase, chloroplastic-like [Spinacia oleracea]	RecName: Full=NADPH-dependent aldo-keto reductase, chloroplastic {ECO:0000303|PubMed:21169366}; Short=AtChlAKR {ECO:0000303|PubMed:21169366}; EC=1.1.1.- {ECO:0000269|PubMed:19616008, ECO:0000269|PubMed:21169366}; AltName: Full=Aldo-keto reductase family 4 member C9;	SubName: Full=Uncharacterized protein {ECO:0000313|EMBL:KNA25033.1};	Aldo/keto reductase family proteins	GO:0009507,chloroplast; GO:0008106,alcohol dehydrogenase (NADP+) activity; GO:0004033,aldo-keto reductase (NADP) activity; GO:0070401,NADP+ binding; GO:0016229,steroid dehydrogenase activity; GO:0055114,oxidation-reduction process; GO:0009409,response to cold; GO:0009651,response to salt stress; GO:0009636,response to toxic substance; GO:0009414,response to water deprivation	Aldo/keto reductase family	Aldo/keto reductase family	-	C4	brown	303.969	0.803552	1.14862e-05	0.911085	9.56255e-09
FtPinG0000896000.01	--	WWE protein [Sesuvium portulacastrum]	RecName: Full=Inactive poly [ADP-ribose] polymerase RCD1; AltName: Full=Protein RADICAL-INDUCED CELL DEATH 1;	RecName: Full=Poly [ADP-ribose] polymerase {ECO:0000256|RuleBase:RU362114}; Short=PARP {ECO:0000256|RuleBase:RU362114}; EC=2.4.2.30 {ECO:0000256|RuleBase:RU362114};	--	GO:0005737,cytoplasm; GO:0016363,nuclear matrix; GO:0005634,nucleus; GO:0003950,NAD+ ADP-ribosyltransferase activity; GO:0009816,defense response to bacterium, incompatible interaction; GO:0009793,embryo development ending in seed dormancy; GO:0009873,ethylene-activated signaling pathway; GO:0009867,jasmonic acid mediated signaling pathway; GO:0010102,lateral root morphogenesis; GO:0006809,nitric…	Poly(ADP-ribose) polymerase catalytic domain	Poly(ADP-ribose) polymerase catalytic domain	-	C4	brown	303.944	0.684362	0.00062212	0.949276	5.37704e-11
FtPinG0008757000.01	K00963 UTP--glucose-1-phosphate uridylyltransferase [EC:2.7.7.9] | (RefSeq) UGP; UTP--glucose-1-phosphate uridylyltransferase-like (A)	UTP--glucose-1-phosphate uridylyltransferase-like [Eucalyptus grandis]	RecName: Full=UTP--glucose-1-phosphate uridylyltransferase; EC=2.7.7.9; AltName: Full=UDP-glucose pyrophosphorylase; Short=UDPGP; Short=UGPase;	RecName: Full=UTP--glucose-1-phosphate uridylyltransferase {ECO:0000256|PIRNR:PIRNR000806}; EC=2.7.7.9 {ECO:0000256|PIRNR:PIRNR000806};	UDP-glucose pyrophosphorylase	GO:0005737,cytoplasm; GO:0003983,UTP:glucose-1-phosphate uridylyltransferase activity; GO:0006011,UDP-glucose metabolic process	UTP--glucose-1-phosphate uridylyltransferase	UTP--glucose-1-phosphate uridylyltransferase	-	C2	brown	303.944	-0.61733	0.00286863	-0.958917	7.53811e-12
FtPinG0001267400.01	--	filament-like plant protein 4 isoform X1 [Chenopodium quinoa]	RecName: Full=Filament-like plant protein 4; Short=AtFPP4;	SubName: Full=Uncharacterized protein {ECO:0000313|EMBL:KDP36944.1};	--	GO:0005886,plasma membrane; GO:0008017,microtubule binding; GO:0046785,microtubule polymerization; GO:0010090,trichome morphogenesis	Filament-like plant protein, long coiled-coil	Filament-like plant protein, long coiled-coil	-	#N/A	brown	303.882	-0.638995	0.00181938	-0.956133	1.38991e-11
FtPinG0004522600.01	K18587 ubiquinone biosynthesis protein COQ9 | (RefSeq) ubiquinone biosynthesis protein COQ9, mitochondrial (A)	ubiquinone biosynthesis protein coq9, mitochondrial [Quercus suber]	--	SubName: Full=Uncharacterized protein {ECO:0000313|EMBL:ONI21608.1};	Uncharacterized conserved protein	GO:0006744,ubiquinone biosynthetic process	COQ9	COQ9	-	C4	brown	303.663	0.497633	0.0217055	0.974888	7.46952e-14
FtPinG0004349700.01	K12580 CCR4-NOT transcription complex subunit 3 | (RefSeq) general negative regulator of transcription subunit 3 isoform X1 (A)	isoform 2 of ccr4-not transcription complex subunit 3 [Quercus suber]	RecName: Full=Probable NOT transcription complex subunit VIP2; AltName: Full=Protein VIRE2 INTERACTING PROTEIN2; Short=NbVIP2; Flags: Fragment;	SubName: Full=Uncharacterized protein {ECO:0000313|EMBL:CBI29924.3};	CCR4-NOT transcriptional regulation complex, NOT5 subunit	GO:0005634,nucleus; GO:0015074,DNA integration; GO:0006355,regulation of transcription, DNA-templated; GO:0006351,transcription, DNA-templated	NOT2 / NOT3 / NOT5 family	NOT2 / NOT3 / NOT5 family	-	#N/A	brown	303.576	-0.767738	4.84666e-05	-0.914345	6.79383e-09
FtPinG0003258100.01	K07910 Ras-related protein Rab-18 | (RefSeq) ras-related protein RABC2a-like isoform X1 (A)	ras-related protein RABC2a-like isoform X1 [Durio zibethinus]	RecName: Full=Ras-related protein RABC2a; Short=AtRABC2a; AltName: Full=Ras-related protein Rab18B; Short=AtRab18B;	SubName: Full=Rab gtpase c2a, alpha,atrab,atrab18b,atrabc2a,rabc2a isoform 1 {ECO:0000313|EMBL:EOY18854.1};	GTPase Rab18, small G protein superfamily	GO:0005794,Golgi apparatus; GO:0005777,peroxisome; GO:0005886,plasma membrane; GO:0005525,GTP binding; GO:0030742,GTP-dependent protein binding; GO:0003924,GTPase activity; GO:0080115,myosin XI tail binding; GO:0015031,protein transport	Septin	Septin	-	C4	brown	303.531	0.834167	2.60909e-06	0.893717	4.85823e-08
FtPinG0003333000.01	--	hypothetical protein BVRB_9g208300 [Beta vulgaris subsp. vulgaris]	RecName: Full=Vicilin-like seed storage protein At2g28490; AltName: Full=Globulin At2g28490; Flags: Precursor;	SubName: Full=vicilin-like seed storage protein At2g28490 isoform X3 {ECO:0000313|RefSeq:XP_018845321.1};	--	GO:0009506,plasmodesma; GO:0045735,nutrient reservoir activity	Cupin domain	Cupin domain	-	C4	brown	303.49	0.777411	3.37114e-05	0.910975	9.67167e-09
FtPinG0001259700.01	K07943 ADP-ribosylation factor-like protein 2 | (RefSeq) uncharacterized protein LOC107926865 (A)	hypothetical protein COLO4_17867 [Corchorus olitorius]	--	SubName: Full=Uncharacterized protein {ECO:0000313|EMBL:OMO92127.1};	--	--	--	--	-	C4	brown	302.351	0.635333	0.00196961	0.958358	8.55164e-12
FtPinG0001648300.01	--	PREDICTED: molybdate-anion transporter-like [Ziziphus jujuba]	--	SubName: Full=molybdate-anion transporter-like {ECO:0000313|RefSeq:XP_018818792.1};	Predicted sugar transporter	--	Major Facilitator Superfamily	Major Facilitator Superfamily	-	#N/A	brown	301.937	-0.720217	0.000231561	-0.937029	3.99823e-10
FtPinG0007387800.01	--	hypothetical protein BVRB_9g221970 [Beta vulgaris subsp. vulgaris]	RecName: Full=Protein FLOURY 1-like {ECO:0000305};	SubName: Full=Uncharacterized protein {ECO:0000313|EMBL:KNA20057.1};	Extracellular protein SEL-1 and related proteins	GO:0016021,integral component of membrane	Sensory domain in DIguanylate Cyclases and Two-component system	Sensory domain in DIguanylate Cyclases and Two-component system	-	C4	brown	301.912	0.736722	0.000139592	0.930058	1.05463e-09
FtPinG0007685900.01	--	uncharacterized protein LOC110698457 isoform X2 [Chenopodium quinoa]	--	SubName: Full=Uncharacterized protein {ECO:0000313|EMBL:EMJ02815.1};	--	--	--	--	-	C2	brown	301.466	-0.788405	2.18258e-05	-0.916083	5.6307e-09
FtPinG0004917100.01	K11000 callose synthase [EC:2.4.1.-] | (RefSeq) callose synthase 9 (A)	callose synthase 9 [Spinacia oleracea]	RecName: Full=Callose synthase 9; EC=2.4.1.34; AltName: Full=1,3-beta-glucan synthase; AltName: Full=Protein GLUCAN SYNTHASE-LIKE 10;	SubName: Full=Uncharacterized protein {ECO:0000313|EMBL:KNA05699.1};	1,3-beta-glucan synthase/callose synthase catalytic subunit	GO:0000148,1,3-beta-D-glucan synthase complex; GO:0005794,Golgi apparatus; GO:0016021,integral component of membrane; GO:0005886,plasma membrane; GO:0003843,1,3-beta-D-glucan synthase activity; GO:0006075,(1->3)-beta-D-glucan biosynthetic process; GO:0052543,callose deposition in cell wall; GO:0048589,developmental growth; GO:0055047,generative cell mitosis; GO:0009556,microsporogenesis; GO:00095…	1,3-beta-glucan synthase subunit FKS1, domain-1	1,3-beta-glucan synthase subunit FKS1, domain-1	-	C2	brown	301.23	-0.767241	4.93569e-05	-0.919296	3.93596e-09
FtPinG0008988100.01	--	PREDICTED: protein RESPONSE TO LOW SULFUR 4-like [Lupinus angustifolius]	RecName: Full=Protein RESPONSE TO LOW SULFUR 2 {ECO:0000303|PubMed:25628631}; AltName: Full=Protein ENHANCED DE-ETIOLATION 6 {ECO:0000303|PubMed:22383539};	SubName: Full=Uncharacterized protein {ECO:0000313|EMBL:OIV89911.1};	--	GO:0010438,cellular response to sulfur starvation; GO:0009658,chloroplast organization; GO:0042742,defense response to bacterium; GO:0002229,defense response to oomycetes; GO:0045893,positive regulation of transcription, DNA-templated; GO:0031347,regulation of defense response; GO:0047484,regulation of response to osmotic stress; GO:0009651,response to salt stress	--	--	-	C4	brown	301.126	0.618538	0.00279911	0.960996	4.63954e-12
FtPinG0005844900.01	K00235 succinate dehydrogenase (ubiquinone) iron-sulfur subunit [EC:1.3.5.1] | (RefSeq) succinate dehydrogenase [ubiquinone] iron-sulfur subunit 3, mitochondrial (A)	PREDICTED: succinate dehydrogenase [ubiquinone]	RecName: Full=Succinate dehydrogenase [ubiquinone] iron-sulfur subunit 3, mitochondrial; EC=1.3.5.1; AltName: Full=Iron-sulfur subunit of complex II; Short=Ip; Flags: Precursor;	RecName: Full=Succinate dehydrogenase [ubiquinone] iron-sulfur subunit, mitochondrial {ECO:0000256|RuleBase:RU361237}; EC=1.3.5.1 {ECO:0000256|RuleBase:RU361237};	Succinate dehydrogenase, Fe-S protein subunit	GO:0005743,mitochondrial inner membrane; GO:0005739,mitochondrion; GO:0045273,respiratory chain complex II; GO:0045281,succinate dehydrogenase complex; GO:0051537,2 iron, 2 sulfur cluster binding; GO:0051538,3 iron, 4 sulfur cluster binding; GO:0051539,4 iron, 4 sulfur cluster binding; GO:0009055,electron transfer activity; GO:0046872,metal ion binding; GO:0008177,succinate dehydrogenase (ubiquin…	4Fe-4S dicluster domain	4Fe-4S dicluster domain	-	C4	brown	300.896	0.854221	8.32773e-07	0.888558	7.46453e-08
FtPinG0009214900.01	K08678 UDP-glucuronate decarboxylase [EC:4.1.1.35] | (RefSeq) UDP-glucuronic acid decarboxylase 5 (A)	PREDICTED: UDP-glucuronic acid decarboxylase 5 [Beta vulgaris subsp. vulgaris]	RecName: Full=UDP-glucuronic acid decarboxylase 5; EC=4.1.1.35; AltName: Full=UDP-XYL synthase 5; AltName: Full=UDP-glucuronate decarboxylase 5; Short=UGD; Short=UXS-5;	SubName: Full=UDP-glucuronic acid decarboxylase 6 {ECO:0000313|RefSeq:XP_010253235.1, ECO:0000313|RefSeq:XP_010253236.1, ECO:0000313|RefSeq:XP_010253237.1};	dTDP-glucose 4-6-dehydratase/UDP-glucuronic acid decarboxylase	GO:0005829,cytosol; GO:0070403,NAD+ binding; GO:0048040,UDP-glucuronate decarboxylase activity; GO:0042732,D-xylose metabolic process; GO:0033320,UDP-D-xylose biosynthetic process	RmlD substrate binding domain	RmlD substrate binding domain	-	C2	brown	300.314	-0.814326	7.03065e-06	-0.904023	1.92137e-08
FtPinG0007615200.01	K10664 E3 ubiquitin-protein ligase ATL6/9/15/31/42/55 [EC:2.3.2.27] | (RefSeq) E3 ubiquitin-protein ligase ATL42-like (A)	PREDICTED: uncharacterized protein LOC100261401 isoform X2 [Vitis vinifera]	RecName: Full=E3 ubiquitin-protein ligase AIRP2 {ECO:0000305}; EC=2.3.2.27 {ECO:0000269|PubMed:21969385}; AltName: Full=Protein ABA INSENSITIVE RING PROTEIN 2 {ECO:0000303|PubMed:21969385}; Short=AtAIRP2 {ECO:0000303|PubMed:21969385}; AltName: Full=RING-type E3 ubiquitin transferase AIRP2 {ECO:0000305};	SubName: Full=Uncharacterized protein {ECO:0000313|EMBL:CBI30395.3};	Predicted E3 ubiquitin ligase	GO:0005829,cytosol; GO:0061630,ubiquitin protein ligase activity; GO:0009737,response to abscisic acid; GO:0009651,response to salt stress; GO:0006511,ubiquitin-dependent protein catabolic process	RING-type zinc-finger	RING-type zinc-finger	-	C4	brown	299.888	0.832578	2.8378e-06	0.896191	3.92293e-08
FtPinG0008421200.01	K01184 polygalacturonase [EC:3.2.1.15] | (RefSeq) uncharacterized protein LOC110612661 (A)	PREDICTED: probable polygalacturonase [Beta vulgaris subsp. vulgaris]	RecName: Full=Probable polygalacturonase; Short=PG {ECO:0000250|UniProtKB:Q7M1E7}; EC=3.2.1.15; AltName: Full=Pectinase {ECO:0000250|UniProtKB:Q7M1E7};	SubName: Full=Uncharacterized protein {ECO:0000313|EMBL:KNA22897.1};	--	GO:0016021,integral component of membrane; GO:0004650,polygalacturonase activity; GO:0005975,carbohydrate metabolic process	Right handed beta helix region	Right handed beta helix region	-	#N/A	brown	299.696	-0.451976	0.0396884	-0.974982	7.2112e-14
FtPinG0009606500.01	--	protein DOWNSTREAM OF FLC [Jatropha curcas]	RecName: Full=Pollen allergen Che a 1; AltName: Allergen=Che a 1; Flags: Precursor;	SubName: Full=Uncharacterized protein {ECO:0000313|EMBL:KDP46869.1};	--	GO:0005615,extracellular space	Pollen proteins Ole e I like	Pollen proteins Ole e I like	-	C4	brown	299.434	0.594187	0.00450654	0.962388	3.3034e-12
FtPinG0005410400.01	K16292 KDEL-tailed cysteine endopeptidase [EC:3.4.22.-] | (RefSeq) hypothetical protein (A)	papain-like cysteine protease [Fagopyrum esculentum]	RecName: Full=Probable cysteine protease RD21B {ECO:0000305}; EC=3.4.22.- {ECO:0000305}; Flags: Precursor;	SubName: Full=Papain-like cysteine protease {ECO:0000313|EMBL:AFO83613.1};	Cysteine proteinase Cathepsin L	GO:0005829,cytosol; GO:0005783,endoplasmic reticulum; GO:0005615,extracellular space; GO:0005764,lysosome; GO:0005773,vacuole; GO:0004197,cysteine-type endopeptidase activity; GO:0051603,proteolysis involved in cellular protein catabolic process; GO:0009651,response to salt stress	Peptidase C1-like family	Peptidase C1-like family	-	C4	brown	299.358	0.552641	0.00937459	0.971877	2.16534e-13
FtPinG0005539100.01	--	hypothetical protein PHAVU_010G153100g [Phaseolus vulgaris]	--	SubName: Full=Uncharacterized protein {ECO:0000313|EMBL:ESW07720.1};	--	--	--	--	-	C2	brown	299.311	-0.71175	0.000296244	-0.938507	3.20938e-10
FtPinG0001382900.01	K14945 protein quaking | (RefSeq) KH domain-containing protein At5g56140 (A)	PREDICTED: KH domain-containing protein At5g56140 isoform X2 [Beta vulgaris subsp. vulgaris]	RecName: Full=KH domain-containing protein At4g26480; AltName: Full=Quaking-like protein 1;	SubName: Full=Uncharacterized protein {ECO:0000313|EMBL:KMT12662.1};	RNA-binding protein Sam68 and related KH domain proteins	GO:0005634,nucleus; GO:0003723,RNA binding	KH domain	KH domain	-	C4	brown	299.229	0.537261	0.0120192	0.973895	1.07553e-13
FtPinG0003584300.01	K04371 mitogen-activated protein kinase 1/3 [EC:2.7.11.24] | (RefSeq) mitogen-activated protein kinase 19-like isoform X1 (A)	mitogen-activated protein kinase 19-like isoform X4 [Chenopodium quinoa]	RecName: Full=Mitogen-activated protein kinase 19; Short=AtMPK19; Short=MAP kinase 19; EC=2.7.11.24;	SubName: Full=Uncharacterized protein {ECO:0000313|EMBL:KMS98147.1};	Mitogen-activated protein kinase	GO:0005737,cytoplasm; GO:0005634,nucleus; GO:0005524,ATP binding; GO:0004707,MAP kinase activity; GO:0010468,regulation of gene expression	Haspin like kinase domain	Haspin like kinase domain	-	C4	brown	299.193	0.790805	1.97837e-05	0.904194	1.89053e-08
FtPinG0008152800.01	--	uncharacterized protein LOC106774881 [Vigna radiata var. radiata]	--	SubName: Full=uncharacterized protein LOC106774881 {ECO:0000313|RefSeq:XP_014517396.1};	--	--	PLATZ transcription factor	PLATZ transcription factor	PLATZ	C4	brown	298.902	0.490684	0.0239138	0.973047	1.45237e-13
FtPinG0009187600.01	K11294 nucleolin | (RefSeq) nucleolin 2-like isoform X1 (A)	PREDICTED: probable transcription factor At3g04930 [Vitis vinifera]	RecName: Full=Probable transcription factor At5g28040 {ECO:0000305}; AltName: Full=Storekeeper-like protein At5g28040 {ECO:0000305};	SubName: Full=Uncharacterized protein {ECO:0000313|EMBL:CAN65204.1};	--	GO:0043565,sequence-specific DNA binding; GO:0006355,regulation of transcription, DNA-templated; GO:0006351,transcription, DNA-templated	Protein of unknown function, DUF573	Protein of unknown function, DUF573	GeBP	C2	brown	298.854	-0.692787	0.000499342	-0.942793	1.64314e-10
FtPinG0002083100.01	--	late embryogenesis abundant protein [Catharanthus roseus]	RecName: Full=Late embryogenesis abundant protein 2; AltName: Full=CapLEA-2;	SubName: Full=Late embryogenesis abundant protein {ECO:0000313|EMBL:AAY84145.1};	Uncharacterized conserved protein	--	YtxH-like protein	YtxH-like protein	-	C4	brown	298.834	0.807578	9.59491e-06	0.903811	1.96053e-08
FtPinG0000249100.01	K06689 ubiquitin-conjugating enzyme E2 D [EC:2.3.2.23] | (RefSeq) ubiquitin-conjugating enzyme E2 E2-like (A)	RING-type E3 ubiquitin ligase [Medicago truncatula]	--	SubName: Full=RING-type E3 ubiquitin ligase {ECO:0000313|EMBL:AII80417.1};	Putative Zn-finger protein	GO:0016874,ligase activity	--	--	-	C4	brown	298.686	0.828579	3.49299e-06	0.891863	5.68319e-08
FtPinG0005874900.01	--	transmembrane protein 230-like [Cucurbita moschata]	--	SubName: Full=transmembrane protein 230-like {ECO:0000313|RefSeq:XP_008453547.1};	Predicted membrane protein	GO:0016021,integral component of membrane	Eukaryotic protein of unknown function (DUF872)	Eukaryotic protein of unknown function (DUF872)	-	C4	brown	298.567	0.734901	0.000147871	0.929653	1.11225e-09
FtPinG0009773000.01	K17550 protein phosphatase 1 regulatory subunit 7 | (RefSeq) predicted protein (A)	PREDICTED: uncharacterized protein LOC100252301 isoform X1 [Vitis vinifera]	--	SubName: Full=Uncharacterized protein {ECO:0000313|EMBL:CCB45573.1};	Protein phosphatase 1, regulatory subunit, and related proteins	--	Leucine Rich Repeat	Leucine Rich Repeat	-	C4	brown	298.462	0.614015	0.00306686	0.96303	2.81189e-12
FtPinG0000270200.01	K01051 pectinesterase [EC:3.1.1.11] | (RefSeq) probable pectinesterase/pectinesterase inhibitor 17 (A)	Pectinesterase 2 [Cajanus cajan]	RecName: Full=Pectinesterase 2; Short=PE 2; EC=3.1.1.11; AltName: Full=Pectin methylesterase; Flags: Precursor;	RecName: Full=Pectinesterase {ECO:0000256|RuleBase:RU000589}; EC=3.1.1.11 {ECO:0000256|RuleBase:RU000589};	--	GO:0005618,cell wall; GO:0005576,extracellular region; GO:0045330,aspartyl esterase activity; GO:0004857,enzyme inhibitor activity; GO:0030599,pectinesterase activity; GO:0042545,cell wall modification; GO:0045490,pectin catabolic process	Pectate lyase superfamily protein	Pectate lyase superfamily protein	-	C4	brown	298.1	0.566959	0.00736015	0.967354	8.77166e-13
FtPinG0002714200.01	K12126 phytochrome-interacting factor 3 | (RefSeq) transcription factor PIF3-like (A)	PIF3, partial [Arabidopsis lyrata subsp. petraea]	RecName: Full=Transcription factor PIF3; AltName: Full=Basic helix-loop-helix protein 8; Short=AtbHLH8; Short=bHLH 8; AltName: Full=Phytochrome-associated protein 3; AltName: Full=Phytochrome-interacting factor 3; AltName: Full=Transcription factor EN 100; AltName: Full=bHLH transcription factor bHLH008;	SubName: Full=PIF3 {ECO:0000313|EMBL:AHM26488.1}; Flags: Fragment;	--	GO:0005634,nucleus; GO:0003677,DNA binding; GO:0003700,DNA-binding transcription factor activity; GO:0042802,identical protein binding; GO:0046983,protein dimerization activity; GO:0009704,de-etiolation; GO:0009740,gibberellic acid mediated signaling pathway; GO:0031539,positive regulation of anthocyanin metabolic process; GO:0010017,red or far-red light signaling pathway; GO:0009585,red, far-red…	Helix-loop-helix DNA-binding domain	Helix-loop-helix DNA-binding domain	bHLH	C4	brown	298.035	0.842198	1.68294e-06	0.888581	7.45059e-08
FtPinG0007903400.01	K03097 casein kinase II subunit alpha [EC:2.7.11.1] | (RefSeq) casein kinase II subunit alpha-like (A)	casein kinase II subunit alpha-2-like [Spinacia oleracea]	RecName: Full=Casein kinase II subunit alpha-4, chloroplastic {ECO:0000305}; Short=CK2-alpha4 {ECO:0000303|PubMed:26025542}; EC=2.7.11.1; AltName: Full=Plastid-targeted casein kinase 2 alpha {ECO:0000303|PubMed:27064346}; Short=cpCK2alpha {ECO:0000303|PubMed:27064346}; Flags: Precursor;	SubName: Full=Uncharacterized protein {ECO:0000313|EMBL:KNA07005.1};	Casein kinase II, alpha subunit	GO:0009507,chloroplast; GO:0005829,cytosol; GO:0005524,ATP binding; GO:0016301,kinase activity; GO:0004674,protein serine/threonine kinase activity; GO:0010019,chloroplast-nucleus signaling pathway; GO:0040008,regulation of growth; GO:2000028,regulation of photoperiodism, flowering	Fungal protein kinase	Fungal protein kinase	-	C2	brown	297.943	-0.788742	2.15288e-05	-0.917928	4.59205e-09
FtPinG0004494300.01	K12741 heterogeneous nuclear ribonucleoprotein A1/A3 | (RefSeq) RNA-binding protein Musashi homolog 2 (A)	CDPK substrate protein 1 [Mesembryanthemum crystallinum]	RecName: Full=Myb family transcription factor PHL13 {ECO:0000305}; AltName: Full=Protein PHR1-LIKE 13 {ECO:0000305};	SubName: Full=CDPK substrate protein 1 {ECO:0000313|EMBL:AAF32350.1};	--	GO:0005634,nucleus; GO:0003677,DNA binding; GO:0003700,DNA-binding transcription factor activity; GO:0006355,regulation of transcription, DNA-templated; GO:0006351,transcription, DNA-templated	Myb-like DNA-binding domain	Myb-like DNA-binding domain	GARP-G2-like	C4	brown	297.814	0.461802	0.0350777	0.97425	9.45755e-14
FtPinG0008752200.01	K01056 peptidyl-tRNA hydrolase, PTH1 family [EC:3.1.1.29] | (RefSeq) chloroplastic group IIB intron splicing facilitator CRS2, chloroplastic-like (A)	uncharacterized protein LOC110816470 [Carica papaya]	--	SubName: Full=Uncharacterized protein {ECO:0000313|EMBL:GAV75108.1};	START domain-containing proteins involved in steroidogenesis/phosphatidylcholine transfer	GO:0016021,integral component of membrane; GO:0008289,lipid binding	START domain	START domain	-	C4	brown	297.372	0.776816	3.44905e-05	0.918151	4.47905e-09
FtPinG0005855400.01	K13519 lysophospholipid acyltransferase [EC:2.3.1.51 2.3.1.23 2.3.1.-] | (RefSeq) lysophospholipid acyltransferase 1-like (A)	lysophospholipid acyltransferase 1-like [Chenopodium quinoa]	RecName: Full=Lysophospholipid acyltransferase 1; Short=AtLPLAT1; EC=2.3.1.-; AltName: Full=1-acylglycerophosphocholine O-acyltransferase 1; EC=2.3.1.23; AltName: Full=1-acylglycerophosphoethanolamine O-acyltransferase; EC=2.3.1.n7; AltName: Full=1-acylglycerophosphoserine O-acyltransferase; EC=2.3.1.n6; AltName: Full=Lysophosphatidylcholine acyltransferase 1; Short=LPCAT1; AltName: Full=Lysophos…	SubName: Full=Uncharacterized protein {ECO:0000313|EMBL:KCW72086.1};	Predicted membrane protein	GO:0005783,endoplasmic reticulum; GO:0005789,endoplasmic reticulum membrane; GO:0016021,integral component of membrane; GO:0005886,plasma membrane; GO:0047184,1-acylglycerophosphocholine O-acyltransferase activity; GO:0071617,lysophospholipid acyltransferase activity; GO:0016746,transferase activity, transferring acyl groups; GO:0019375,galactolipid biosynthetic process; GO:0045017,glycerolipid b…	MBOAT, membrane-bound O-acyltransferase family	MBOAT, membrane-bound O-acyltransferase family	-	C4	brown	296.876	0.503348	0.0200138	0.975593	5.71631e-14
FtPinG0000249600.01	K04125 gibberellin 2-oxidase [EC:1.14.11.13] | (RefSeq) gibberellin 2-beta-dioxygenase 1 (A)	gibberellin 2-oxidase 1 [Rumex palustris]	RecName: Full=Gibberellin 2-beta-dioxygenase 1; EC=1.14.11.13; AltName: Full=GA 2-oxidase 1; AltName: Full=Gibberellin 2-beta-hydroxylase 1; AltName: Full=Gibberellin 2-oxidase 1; AltName: Full=Protein SLENDER;	SubName: Full=Gibberellin 2-oxidase 1 {ECO:0000313|EMBL:ABG46322.1};	Iron/ascorbate family oxidoreductases	GO:0045543,gibberellin 2-beta-dioxygenase activity; GO:0046872,metal ion binding; GO:0009686,gibberellin biosynthetic process	non-haem dioxygenase in morphine synthesis N-terminal	non-haem dioxygenase in morphine synthesis N-terminal	-	C4	brown	296.79	0.684703	0.000616705	0.9471	7.94537e-11
FtPinG0005367400.01	K08341 GABA(A) receptor-associated protein | (RefSeq) autophagy-related protein 8C-like (A)	PREDICTED: autophagy-related protein 8C-like [Nicotiana sylvestris]	RecName: Full=Autophagy-related protein 8C; AltName: Full=Autophagy-related ubiquitin-like modifier ATG8C; Flags: Precursor;	RecName: Full=Autophagy-related protein {ECO:0000256|RuleBase:RU004384};	Microtubule-associated anchor protein involved in autophagy and membrane trafficking	GO:0000421,autophagosome membrane; GO:0031410,cytoplasmic vesicle; GO:0005874,microtubule; GO:0006914,autophagy; GO:0006995,cellular response to nitrogen starvation; GO:0015031,protein transport	Ubiquitin-like autophagy protein Apg12	Ubiquitin-like autophagy protein Apg12	-	C4	brown	296.766	0.713409	0.000282474	0.934278	5.93733e-10
FtPinG0001522200.01	K09286 EREBP-like factor | (RefSeq) dehydration-responsive element-binding protein 2A-like (A)	PREDICTED: dehydration-responsive element-binding protein 2D-like [Beta vulgaris subsp. vulgaris]	RecName: Full=Dehydration-responsive element-binding protein 2D; Short=Protein DREB2D;	SubName: Full=Uncharacterized protein {ECO:0000313|EMBL:KNA12078.1};	--	GO:0005634,nucleus; GO:0003700,DNA-binding transcription factor activity; GO:0043565,sequence-specific DNA binding; GO:0044212,transcription regulatory region DNA binding; GO:0045893,positive regulation of transcription, DNA-templated; GO:0010200,response to chitin; GO:0006351,transcription, DNA-templated	AP2 domain	AP2 domain	AP2/ERF-ERF	C4	brown	296.296	0.707292	0.000336126	0.93773	3.60523e-10
FtPinG0006258800.01	K14270 aminotransferase | (RefSeq) probable aminotransferase ACS12 isoform X1 (A)	PREDICTED: probable aminotransferase ACS12 isoform X1 [Juglans regia]	RecName: Full=Probable aminotransferase ACS12; EC=2.6.1.-;	SubName: Full=probable aminotransferase ACS12 isoform X1 {ECO:0000313|RefSeq:XP_018847329.1};	1-aminocyclopropane-1-carboxylate synthase, and related proteins	GO:0030170,pyridoxal phosphate binding; GO:0008483,transaminase activity; GO:0009058,biosynthetic process	Aminotransferase class I and II	Aminotransferase class I and II	-	#N/A	brown	296.128	-0.711074	0.000302018	-0.93184	8.31135e-10
FtPinG0000080700.01	K00700 1,4-alpha-glucan branching enzyme [EC:2.4.1.18] | (RefSeq) 1,4-alpha-glucan-branching enzyme 2-2, chloroplastic/amyloplastic-like (A)	hypothetical protein COLO4_29795 [Corchorus olitorius]	RecName: Full=1,4-alpha-glucan-branching enzyme 1, chloroplastic/amyloplastic; EC=2.4.1.18; AltName: Full=Starch branching enzyme I; Flags: Precursor;	SubName: Full=Uncharacterized protein {ECO:0000313|EMBL:OMO68272.1};	1,4-alpha-glucan branching enzyme/starch branching enzyme II	GO:0009501,amyloplast; GO:0009507,chloroplast; GO:0003844,1,4-alpha-glucan branching enzyme activity; GO:0102752,1,4-alpha-glucan branching enzyme activity (using a glucosylated glycogenin as primer for glycogen synthesis); GO:0043169,cation binding; GO:0004553,hydrolase activity, hydrolyzing O-glycosyl compounds; GO:0009793,embryo development ending in seed dormancy; GO:0005978,glycogen biosynth…	Alpha amylase, catalytic domain	Alpha amylase, catalytic domain	-	C2	brown	295.774	-0.691114	0.000521927	-0.93743	3.76925e-10
FtPinG0007341500.01	--	protein EARLY RESPONSIVE TO DEHYDRATION 15-like [Chenopodium quinoa]	RecName: Full=Protein EARLY RESPONSIVE TO DEHYDRATION 15; AltName: Full=PAM2-containing protein CID1; AltName: Full=Polyadenylate-binding protein-interacting protein 1; Short=PABP-interacting protein 1; Short=Poly(A)-binding protein-interacting protein 1; AltName: Full=Protein CTC-INTERACTING DOMAIN 1; AltName: Full=Protein LIGHT STRESS-REGULATED 1;	SubName: Full=Uncharacterized protein {ECO:0000313|EMBL:CAN70573.1};	--	GO:0005737,cytoplasm; GO:0009617,response to bacterium; GO:0009644,response to high light intensity; GO:0009414,response to water deprivation	--	--	-	C4	brown	295.655	0.582709	0.00557017	0.964814	1.77012e-12
FtPinG0009693600.01	K17098 annexin D | (RefSeq) annexin-like protein RJ4 (A)	annexin [Fagopyrum tataricum]	RecName: Full=Annexin-like protein RJ4;	SubName: Full=Annexin {ECO:0000313|EMBL:AKH80293.1};	Annexin	GO:0005509,calcium ion binding; GO:0005544,calcium-dependent phospholipid binding	Annexin	Annexin	-	C2	brown	294.988	-0.740862	0.000122241	-0.925943	1.78599e-09
FtPinG0009751500.01	--	hypothetical protein SOVF_040400 [Spinacia oleracea]	--	SubName: Full=Uncharacterized protein {ECO:0000313|EMBL:KNA21743.1};	--	--	--	--	-	C4	brown	294.881	0.465622	0.0334029	0.976841	3.48857e-14
FtPinG0006475200.01	K02882 large subunit ribosomal protein L18Ae | (RefSeq) 60S ribosomal protein L18a-like (A)	60S ribosomal protein L18a-like protein [Chenopodium quinoa]	RecName: Full=60S ribosomal protein L18a-like protein;	SubName: Full=Uncharacterized protein {ECO:0000313|EMBL:CAN82659.1};	--	GO:0005840,ribosome; GO:0003723,RNA binding; GO:0003735,structural constituent of ribosome; GO:0006412,translation	--	--	-	C4	brown	294.438	0.85777	6.68592e-07	0.88482	1.00591e-07
FtPinG0000981200.01	--	zinc finger CCCH domain-containing protein 46-like [Chenopodium quinoa]	RecName: Full=Zinc finger CCCH domain-containing protein 53; Short=OsC3H53;	SubName: Full=Uncharacterized protein {ECO:0000313|EMBL:KMS94943.1};	--	GO:0003677,DNA binding; GO:0046872,metal ion binding; GO:0003723,RNA binding	Torus domain	Torus domain	-	C2	brown	294.358	-0.635206	0.00197499	-0.95184	3.31792e-11
FtPinG0009585500.01	K19891 glucan endo-1,3-beta-glucosidase 1/2/3 [EC:3.2.1.39] | (RefSeq) glucan endo-1,3-beta-glucosidase 3-like (A)	X8 domain containing protein, partial [Trema orientalis]	RecName: Full=PLASMODESMATA CALLOSE-BINDING PROTEIN 3; Short=AtPDCB3; Flags: Precursor;	SubName: Full=Uncharacterized protein {ECO:0000313|EMBL:OMO53158.1};	--	GO:0031225,anchored component of membrane; GO:0046658,anchored component of plasma membrane; GO:0009506,plasmodesma; GO:0001872,(1->3)-beta-D-glucan binding; GO:0004553,hydrolase activity, hydrolyzing O-glycosyl compounds; GO:0030247,polysaccharide binding	X8 domain	X8 domain	-	C2	brown	294.025	-0.795714	1.61174e-05	-0.9132	7.67209e-09
FtPinG0007768700.01	K00311 electron-transferring-flavoprotein dehydrogenase [EC:1.5.5.1] | (RefSeq) electron transfer flavoprotein-ubiquinone oxidoreductase, mitochondrial (A)	PREDICTED: electron transfer flavoprotein-ubiquinone oxidoreductase, mitochondrial isoform X1 [Beta vulgaris subsp. vulgaris]	RecName: Full=Electron transfer flavoprotein-ubiquinone oxidoreductase, mitochondrial; Short=ETF-QO; Short=ETF-ubiquinone oxidoreductase; EC=1.5.5.1; Flags: Precursor;	SubName: Full=Uncharacterized protein {ECO:0000313|EMBL:KJB71763.1};	Electron transfer flavoprotein ubiquinone oxidoreductase	GO:0031305,integral component of mitochondrial inner membrane; GO:0017133,mitochondrial electron transfer flavoprotein complex; GO:0005739,mitochondrion; GO:0051539,4 iron, 4 sulfur cluster binding; GO:0009055,electron transfer activity; GO:0004174,electron-transferring-flavoprotein dehydrogenase activity; GO:0046872,metal ion binding; GO:0043783,oxidoreductase activity, oxidizing metal ions with…	FAD dependent oxidoreductase	FAD dependent oxidoreductase	-	C4	brown	293.776	0.815961	6.50828e-06	0.899304	2.97471e-08
FtPinG0002883600.01	K13430 serine/threonine-protein kinase PBS1 [EC:2.7.11.1] | (RefSeq) serine/threonine-protein kinase PBS1-like (A)	PREDICTED: protein STRUBBELIG-RECEPTOR FAMILY 7 [Beta vulgaris subsp. vulgaris]	RecName: Full=Protein STRUBBELIG-RECEPTOR FAMILY 6; AltName: Full=Leucine-rich repeat receptor kinase-like protein SRF6; Flags: Precursor;	SubName: Full=Leucine-rich repeat receptor-like protein kinase {ECO:0000313|EMBL:AKR15655.1};	--	GO:0016021,integral component of membrane; GO:0005524,ATP binding; GO:0004675,transmembrane receptor protein serine/threonine kinase activity; GO:0007166,cell surface receptor signaling pathway; GO:0006468,protein phosphorylation	Small Novel Rich in Cartilage	Small Novel Rich in Cartilage	-	C4	brown	293.567	0.52051	0.0155591	0.967604	8.16196e-13
FtPinG0003045600.01	K09419 heat shock transcription factor, other eukaryote | (RefSeq) heat stress transcription factor A-7a (A)	PREDICTED: heat stress transcription factor A-7a [Beta vulgaris subsp. vulgaris]	RecName: Full=Heat stress transcription factor A-2; Short=AtHsfA2; AltName: Full=AtHsf-04;	SubName: Full=Heat stress transcription factor HSF {ECO:0000313|EMBL:ABM55235.1}; SubName: Full=Putative heat shock factor {ECO:0000313|EMBL:ABH08433.1};	Heat shock transcription factor	GO:0005737,cytoplasm; GO:0005634,nucleus; GO:0003700,DNA-binding transcription factor activity; GO:0043565,sequence-specific DNA binding; GO:0044212,transcription regulatory region DNA binding; GO:0034605,cellular response to heat; GO:0071456,cellular response to hypoxia; GO:0034620,cellular response to unfolded protein; GO:0010286,heat acclimation; GO:0045893,positive regulation of transcription…	HSF-type DNA-binding	HSF-type DNA-binding	HSF	C4	brown	293.203	0.840863	1.81315e-06	0.888675	7.39374e-08
FtPinG0002597300.01	K12130 pseudo-response regulator 5 | (RefSeq) two-component response regulator-like APRR3 (A)	two-component response regulator-like APRR3 isoform X2 [Chenopodium quinoa]	RecName: Full=Two-component response regulator-like PRR95; AltName: Full=Pseudo-response regulator 95; Short=OsPRR95;	SubName: Full=Uncharacterized protein {ECO:0000313|EMBL:KNA19533.1};	GATA-4/5/6 transcription factors	GO:0005634,nucleus; GO:0000160,phosphorelay signal transduction system; GO:0006355,regulation of transcription, DNA-templated; GO:0048511,rhythmic process; GO:0006351,transcription, DNA-templated	Divergent CCT motif	Divergent CCT motif	-	C4	brown	293.114	0.536873	0.012093	0.964224	2.06799e-12
FtPinG0002143800.01	K15728 phosphatidate phosphatase LPIN [EC:3.1.3.4] | (RefSeq) phosphatidate phosphatase PAH2 (A)	phosphatidate phosphatase PAH2-like isoform X1 [Chenopodium quinoa]	RecName: Full=Phosphatidate phosphatase PAH2; EC=3.1.3.4; AltName: Full=Phosphatidic acid phosphohydrolase 2; Short=AtPAH2;	SubName: Full=PAH2 {ECO:0000313|EMBL:OAO93359.1};	Protein involved in plasmid maintenance/nuclear protein involved in lipid metabolism	GO:0048046,apoplast; GO:0005829,cytosol; GO:0016020,membrane; GO:0008195,phosphatidate phosphatase activity; GO:0019375,galactolipid biosynthetic process; GO:0008654,phospholipid biosynthetic process	Lipin/Ned1/Smp2 multi-domain protein middle domain	Lipin/Ned1/Smp2 multi-domain protein middle domain	-	C4	brown	292.984	0.798737	1.41679e-05	0.909192	1.15933e-08
FtPinG0005819400.01	K15283 solute carrier family 35, member E1 | (RefSeq) triose phosphate/phosphate translocator, non-green plastid, chloroplastic (A)	PREDICTED: triose phosphate/phosphate translocator, non-green plastid, chloroplastic [Beta vulgaris subsp. vulgaris]	RecName: Full=Triose phosphate/phosphate translocator, non-green plastid, chloroplastic; Short=CTPT; Flags: Precursor;	SubName: Full=Drug/metabolite transporter {ECO:0000313|EMBL:OMO67626.1};	Glucose-6-phosphate/phosphate and phosphoenolpyruvate/phosphate antiporter	GO:0031969,chloroplast membrane; GO:0016021,integral component of membrane; GO:0005739,mitochondrion; GO:0015121,phosphoenolpyruvate:phosphate antiporter activity; GO:0015120,phosphoglycerate transmembrane transporter activity	Putative serine esterase (DUF676)	Putative serine esterase (DUF676)	-	C4	brown	292.928	0.727893	0.000183804	0.931039	9.25728e-10
FtPinG0005814400.01	K04392 Ras-related C3 botulinum toxin substrate 1 | (RefSeq) rac-like GTP-binding protein 3 (A)	rac-like GTP-binding protein 3 [Prunus persica]	RecName: Full=Rac-like GTP-binding protein 3; AltName: Full=OsRac3;	SubName: Full=Uncharacterized protein {ECO:0000313|EMBL:EMJ12409.1};	Ras-related small GTPase, Rho type	GO:0005737,cytoplasm; GO:0016020,membrane; GO:0005525,GTP binding; GO:0003924,GTPase activity; GO:0007264,small GTPase mediated signal transduction	ADP-ribosylation factor family	ADP-ribosylation factor family	-	C2	brown	292.327	-0.776496	3.49149e-05	-0.90921	1.15727e-08
FtPinG0006206300.01	K00430 peroxidase [EC:1.11.1.7] | (RefSeq) peroxidase 42 (A)	peroxidase 42 [Chenopodium quinoa]	RecName: Full=Peroxidase 42; Short=Atperox P42; EC=1.11.1.7; AltName: Full=ATP1a/ATP1b; AltName: Full=PRXR1; Flags: Precursor;	RecName: Full=Peroxidase {ECO:0000256|RuleBase:RU362060, ECO:0000256|SAAS:SAAS00709852}; EC=1.11.1.7 {ECO:0000256|RuleBase:RU362060, ECO:0000256|SAAS:SAAS00709852};	--	GO:0005576,extracellular region; GO:0009505,plant-type cell wall; GO:0009506,plasmodesma; GO:0020037,heme binding; GO:0046872,metal ion binding; GO:0004601,peroxidase activity; GO:0042744,hydrogen peroxide catabolic process; GO:0009664,plant-type cell wall organization; GO:0006979,response to oxidative stress; GO:0048511,rhythmic process	Peroxidase	Peroxidase	-	#N/A	brown	292.205	-0.64806	0.00148847	-0.944606	1.21887e-10
FtPinG0001719100.01	K01507 inorganic pyrophosphatase [EC:3.6.1.1] | (RefSeq) soluble inorganic pyrophosphatase 6, chloroplastic-like (A)	soluble inorganic pyrophosphatase 6, chloroplastic-like [Chenopodium quinoa]	RecName: Full=Soluble inorganic pyrophosphatase 6, chloroplastic {ECO:0000303|PubMed:15135060}; EC=3.6.1.1 {ECO:0000269|PubMed:15135060}; AltName: Full=Inorganic pyrophosphatase 6; AltName: Full=Pyrophosphate phospho-hydrolase 6 {ECO:0000303|PubMed:15135060}; Short=PPase 6 {ECO:0000303|PubMed:15135060}; Flags: Precursor;	SubName: Full=Uncharacterized protein {ECO:0000313|EMBL:PIA51842.1};	Inorganic pyrophosphatase/Nucleosome remodeling factor, subunit NURF38	GO:0009507,chloroplast; GO:0009941,chloroplast envelope; GO:0009570,chloroplast stroma; GO:0009536,plastid; GO:0009579,thylakoid; GO:0004427,inorganic diphosphatase activity; GO:0000287,magnesium ion binding; GO:0042742,defense response to bacterium; GO:0006796,phosphate-containing compound metabolic process; GO:0046686,response to cadmium ion; GO:0009651,response to salt stress	Inorganic pyrophosphatase	Inorganic pyrophosphatase	-	C2	brown	292.159	-0.618145	0.00282158	-0.950218	4.51639e-11
FtPinG0009146500.01	K08341 GABA(A) receptor-associated protein | (RefSeq) autophagy-related protein 8i (A)	autophagy-related protein 8 [Fagopyrum esculentum]	RecName: Full=Autophagy-related protein 8i; AltName: Full=Autophagy-related ubiquitin-like modifier ATG8i; Short=AtAPG8i; Short=Protein autophagy 8i;	RecName: Full=Autophagy-related protein {ECO:0000256|RuleBase:RU004384};	Microtubule-associated anchor protein involved in autophagy and membrane trafficking	GO:0000421,autophagosome membrane; GO:0031410,cytoplasmic vesicle; GO:0005874,microtubule; GO:0019779,Atg8 activating enzyme activity; GO:0019776,Atg8 ligase activity; GO:0019786,Atg8-specific protease activity; GO:0006914,autophagy; GO:0006995,cellular response to nitrogen starvation; GO:0015031,protein transport	Ubiquitin-like autophagy protein Apg12	Ubiquitin-like autophagy protein Apg12	-	C4	brown	292.003	0.765037	5.34745e-05	0.912142	8.57161e-09
FtPinG0003236300.01	K09489 heat shock 70kDa protein 4 | (RefSeq) heat shock 70 kDa protein 16 (A)	PREDICTED: heat shock 70 kDa protein 16 [Nicotiana tomentosiformis]	RecName: Full=Heat shock 70 kDa protein 16; AltName: Full=Heat shock protein 70-16; Short=AtHsp70-16;	SubName: Full=heat shock 70 kDa protein 16-like {ECO:0000313|RefSeq:XP_016453546.1};	Molecular chaperones HSP105/HSP110/SSE1, HSP70 superfamily	GO:0005524,ATP binding	MreB/Mbl protein	MreB/Mbl protein	-	C2	brown	291.52	-0.760185	6.36041e-05	-0.925449	1.89865e-09
FtPinG0000804100.01	--	hypothetical protein BVRB_1g016300 [Beta vulgaris subsp. vulgaris]	--	SubName: Full=Uncharacterized protein {ECO:0000313|EMBL:PIA55493.1};	--	--	--	--	-	C4	brown	291.039	0.836799	2.26566e-06	0.891398	5.90866e-08
FtPinG0008542100.01	K13430 serine/threonine-protein kinase PBS1 [EC:2.7.11.1] | (RefSeq) LOC109759178; probable serine/threonine-protein kinase PBL7 (A)	PREDICTED: protein STRUBBELIG-RECEPTOR FAMILY 3 [Beta vulgaris subsp. vulgaris]	RecName: Full=Protein STRUBBELIG-RECEPTOR FAMILY 1; AltName: Full=Leucine-rich repeat receptor kinase-like protein SRF1; Flags: Precursor;	SubName: Full=Uncharacterized protein {ECO:0000313|EMBL:KMS96763.1};	--	GO:0016021,integral component of membrane; GO:0005886,plasma membrane; GO:0009506,plasmodesma; GO:0005524,ATP binding; GO:0004675,transmembrane receptor protein serine/threonine kinase activity; GO:0007166,cell surface receptor signaling pathway; GO:0006468,protein phosphorylation	Leucine rich repeat N-terminal domain	Leucine rich repeat N-terminal domain	-	#N/A	brown	290.723	-0.620611	0.00268317	-0.949615	5.05181e-11
FtPinG0006448300.01	K08770 ubiquitin C | (RefSeq) ubiquitin-40S ribosomal protein S27a-like (A)	PREDICTED: polyubiquitin-like [Cicer arietinum]	RecName: Full=Polyubiquitin; Contains: RecName: Full=Ubiquitin; Flags: Precursor; Fragment;	SubName: Full=polyubiquitin-like {ECO:0000313|RefSeq:XP_004497490.1};	Ubiquitin and ubiquitin-like proteins	GO:0005737,cytoplasm; GO:0005634,nucleus	Histidine kinase-, DNA gyrase B-, and HSP90-like ATPase	Histidine kinase-, DNA gyrase B-, and HSP90-like ATPase	-	C4	brown	290.498	0.715342	0.000267127	0.940488	2.37007e-10
FtPinG0005916200.01	K16276 zinc finger protein-like protein | (RefSeq) zinc finger protein BRUTUS-like (A)	zinc finger protein BRUTUS-like [Chenopodium quinoa]	RecName: Full=Zinc finger protein BRUTUS {ECO:0000303|PubMed:20675571}; AltName: Full=Protein EMBRYO DEFECTIVE 2454 {ECO:0000303|PubMed:20675571};	SubName: Full=Uncharacterized protein {ECO:0000313|EMBL:CCB50894.1};	Zn-finger protein	GO:0016021,integral component of membrane; GO:0005634,nucleus; GO:0005506,iron ion binding; GO:0016874,ligase activity; GO:0061630,ubiquitin protein ligase activity; GO:0008270,zinc ion binding; GO:0010106,cellular response to iron ion starvation; GO:0060586,multicellular organismal iron ion homeostasis; GO:0016567,protein ubiquitination	Zinc finger, C3HC4 type (RING finger)	Zinc finger, C3HC4 type (RING finger)	-	C4	brown	290.257	0.712989	0.000285909	0.93913	2.92064e-10
FtPinG0006846100.01	K01968 3-methylcrotonyl-CoA carboxylase alpha subunit [EC:6.4.1.4] | (RefSeq) LOW QUALITY PROTEIN: methylcrotonoyl-CoA carboxylase subunit alpha, mitochondrial-like (A)	Protein kinase domain [Macleaya cordata]	RecName: Full=Serine/threonine-protein kinase STY13 {ECO:0000305}; EC=2.7.11.1 {ECO:0000269|PubMed:16429265}; AltName: Full=AtSTYPK {ECO:0000303|PubMed:17291444}; AltName: Full=Serine/threonine/tyrosine-protein kinase 13 {ECO:0000303|PubMed:16429265};	SubName: Full=Protein kinase domain {ECO:0000313|EMBL:OVA09855.1};	Tyrosine kinase specific for activated (GTP-bound) p21cdc42Hs	GO:0005622,intracellular; GO:0005886,plasma membrane; GO:0005524,ATP binding; GO:0004672,protein kinase activity; GO:0004674,protein serine/threonine kinase activity; GO:0004712,protein serine/threonine/tyrosine kinase activity; GO:0004713,protein tyrosine kinase activity; GO:0004871,NA; GO:0035556,intracellular signal transduction; GO:0006468,protein phosphorylation	Kinase-like	Kinase-like	-	C4	brown	290.209	0.546893	0.0103007	0.969536	4.58566e-13
FtPinG0006563600.01	--	--	--	--	--	--	--	--	-	C4	brown	290.008	0.862111	5.06977e-07	0.883572	1.10876e-07
FtPinG0003294300.01	K14455 aspartate aminotransferase, mitochondrial [EC:2.6.1.1] | (RefSeq) aspartate aminotransferase, mitochondrial (A)	PREDICTED: aspartate aminotransferase, mitochondrial [Beta vulgaris subsp. vulgaris]	RecName: Full=Aspartate aminotransferase, mitochondrial; EC=2.6.1.1; AltName: Full=Transaminase A; Flags: Precursor;	RecName: Full=Aspartate aminotransferase {ECO:0000256|RuleBase:RU000480}; EC=2.6.1.1 {ECO:0000256|RuleBase:RU000480};	Aspartate aminotransferase/Glutamic oxaloacetic transaminase AAT1/GOT2	GO:0005759,mitochondrial matrix; GO:0005739,mitochondrion; GO:0005507,copper ion binding; GO:0004069,L-aspartate:2-oxoglutarate aminotransferase activity; GO:0080130,L-phenylalanine:2-oxoglutarate aminotransferase activity; GO:0030170,pyridoxal phosphate binding; GO:0006103,2-oxoglutarate metabolic process; GO:0006531,aspartate metabolic process; GO:0009058,biosynthetic process; GO:0006536,glutam…	Aminotransferase class I and II	Aminotransferase class I and II	-	C2	brown	289.886	-0.798914	1.40602e-05	-0.899217	2.99813e-08
FtPinG0000702400.01	--	late embryogenesis abundant protein, partial [Tamarix hispida]	--	SubName: Full=Late embryogenesis abundant protein {ECO:0000313|EMBL:AHJ78646.1}; Flags: Fragment;	--	--	Late embryogenesis abundant protein	Late embryogenesis abundant protein	-	C4	brown	289.487	0.836508	2.30157e-06	0.885167	9.78872e-08
FtPinG0004984800.01	--	PREDICTED: haloacid dehalogenase-like hydrolase domain-containing protein At3g48420 [Fragaria vesca subsp. vesca]	RecName: Full=CBBY-like protein {ECO:0000303|PubMed:27246049}; Short=AtCbby {ECO:0000303|PubMed:27246049}; EC=3.1.3.- {ECO:0000269|PubMed:27246049}; Flags: Precursor;	SubName: Full=Uncharacterized protein {ECO:0000313|EMBL:KJB69938.1};	--	GO:0009507,chloroplast; GO:0009941,chloroplast envelope; GO:0009570,chloroplast stroma; GO:0016787,hydrolase activity; GO:0046872,metal ion binding; GO:0008152,metabolic process	Ribosome recycling factor	Ribosome recycling factor	-	C2	brown	288.34	-0.7367	0.000139688	-0.919055	4.04478e-09
FtPinG0005105700.01	K01785 aldose 1-epimerase [EC:5.1.3.3] | (RefSeq) aldose 1-epimerase (A)	PREDICTED: aldose 1-epimerase [Beta vulgaris subsp. vulgaris]	--	RecName: Full=Aldose 1-epimerase {ECO:0000256|PIRNR:PIRNR005096}; EC=5.1.3.3 {ECO:0000256|PIRNR:PIRNR005096}; AltName: Full=Galactose mutarotase {ECO:0000256|PIRNR:PIRNR005096};	Predicted mutarotase	GO:0004034,aldose 1-epimerase activity; GO:0030246,carbohydrate binding; GO:0019318,hexose metabolic process	Aldose 1-epimerase	Aldose 1-epimerase	-	#N/A	brown	288.332	-0.662941	0.00105549	-0.946248	9.21716e-11
FtPinG0005614600.01	K03671 thioredoxin 1 | (RefSeq) thioredoxin H-type 1-like (A)	RecName: Full=Thioredoxin H-type; Short=Trx-H BAA13524.1 thioredoxin [Fagopyrum esculentum]	RecName: Full=Thioredoxin H-type; Short=Trx-H;	RecName: Full=Thioredoxin {ECO:0000256|PIRNR:PIRNR000077};	Thioredoxin	GO:0005737,cytoplasm; GO:0015035,protein disulfide oxidoreductase activity; GO:0045454,cell redox homeostasis; GO:0006662,glycerol ether metabolic process	OST3 / OST6 family, transporter family	OST3 / OST6 family, transporter family	-	C4	brown	288.2	0.834748	2.52956e-06	0.89566	4.10914e-08
FtPinG0001028800.01	K00939 adenylate kinase [EC:2.7.4.3] | (RefSeq) hypothetical protein (A)	uncharacterized protein LOC110686429 [Chenopodium quinoa]	--	SubName: Full=Uncharacterized protein {ECO:0000313|EMBL:EMJ24097.1};	--	GO:0016021,integral component of membrane	Protein of unknown function (DUF3054)	Protein of unknown function (DUF3054)	-	C4	brown	287.883	0.437767	0.0471749	0.97627	4.38732e-14
FtPinG0004178900.01	K14152 phosphoribosyl-ATP pyrophosphohydrolase / phosphoribosyl-AMP cyclohydrolase / histidinol dehydrogenase [EC:3.6.1.31 3.5.4.19 1.1.1.23] | (RefSeq) uncharacterized protein LOC111783531 (A)	protein SULFUR DEFICIENCY-INDUCED 1-like [Chenopodium quinoa]	RecName: Full=Protein SULFUR DEFICIENCY-INDUCED 1 {ECO:0000303|PubMed:19154231}; Short=AtSDI1 {ECO:0000303|PubMed:19154231};	SubName: Full=protein SULFUR DEFICIENCY-INDUCED 1-like {ECO:0000313|RefSeq:XP_010241143.1};	--	GO:0090568,nuclear transcriptional repressor complex; GO:0010438,cellular response to sulfur starvation; GO:0010439,regulation of glucosinolate biosynthetic process; GO:0006792,regulation of sulfur utilization	PPR repeat	PPR repeat	-	C4	brown	287.786	0.772403	4.07707e-05	0.917481	4.82684e-09
FtPinG0004055100.01	--	uncharacterized protein LOC110648621 [Hevea brasiliensis]	--	SubName: Full=Uncharacterized protein {ECO:0000313|EMBL:OMO54750.1};	--	--	PDDEXK-like family of unknown function	PDDEXK-like family of unknown function	-	C4	brown	287.701	0.824974	4.19331e-06	0.894856	4.40549e-08
FtPinG0003242300.01	K01213 galacturan 1,4-alpha-galacturonidase [EC:3.2.1.67] | (RefSeq) exopolygalacturonase-like (A)	uncharacterized protein At4g22758 [Herrania umbratica]	RecName: Full=Uncharacterized protein At4g22758;	SubName: Full=Uncharacterized protein {ECO:0000313|EMBL:OIT23223.1};	FOG: PPR repeat	--	--	--	-	C4	brown	287.212	0.598266	0.00417179	0.960733	4.94045e-12
FtPinG0003499600.01	K04078 chaperonin GroES | (RefSeq) 20 kDa chaperonin, chloroplastic (A)	20 kDa chaperonin, chloroplastic [Spinacia oleracea]	RecName: Full=20 kDa chaperonin, chloroplastic; AltName: Full=Chaperonin 10; Short=Ch-CPN10; Short=Cpn10; AltName: Full=Chaperonin 20; AltName: Full=Protein Cpn21; Flags: Precursor;	SubName: Full=Uncharacterized protein {ECO:0000313|EMBL:KNA23058.1};	Mitochondrial chaperonin	GO:0048046,apoplast; GO:0009507,chloroplast; GO:0009941,chloroplast envelope; GO:0009570,chloroplast stroma; GO:0009535,chloroplast thylakoid membrane; GO:0005759,mitochondrial matrix; GO:0005739,mitochondrion; GO:0009536,plastid; GO:0009579,thylakoid; GO:0005524,ATP binding; GO:0051087,chaperone binding; GO:0005507,copper ion binding; GO:0051082,unfolded protein binding; GO:0051085,chaperone cof…	Chaperonin 10 Kd subunit	Chaperonin 10 Kd subunit	-	C2	brown	287.028	-0.801328	1.26641e-05	-0.905289	1.70235e-08
FtPinG0005321900.01	K09873 aquaporin TIP | (RefSeq) probable aquaporin TIP3-2 (A)	probable aquaporin TIP3-2 [Chenopodium quinoa]	RecName: Full=Probable aquaporin TIP3-2; AltName: Full=Beta-tonoplast intrinsic protein; Short=Beta-TIP; AltName: Full=Tonoplast intrinsic protein 3-2; Short=AtTIP3;2; Contains: RecName: Full=Probable aquaporin TIP3-2, N-terminally processed;	SubName: Full=Putative aquaporin TIP3-2 {ECO:0000313|EMBL:EXB94104.1};	Aquaporin (major intrinsic protein family)	GO:0042807,central vacuole; GO:0005887,integral component of plasma membrane; GO:0009705,plant-type vacuole membrane; GO:0015250,water channel activity; GO:0034220,ion transmembrane transport	Major intrinsic protein	Major intrinsic protein	-	C4	brown	287.018	0.830404	3.17907e-06	0.895856	4.03945e-08
FtPinG0000866200.01	--	uncharacterized protein LOC110798146 [Spinacia oleracea]	--	SubName: Full=Uncharacterized protein {ECO:0000313|EMBL:KNA09421.1};	--	--	--	--	-	C4	brown	286.75	0.492925	0.0231831	0.972901	1.52842e-13
FtPinG0009476300.01	--	PREDICTED: stress response protein NST1-like [Cucumis melo]	--	SubName: Full=stress response protein NST1-like {ECO:0000313|RefSeq:XP_008466364.1};	MAM33, mitochondrial matrix glycoprotein	--	--	--	-	C4	brown	286.674	0.484884	0.0258912	0.97284	1.56065e-13
FtPinG0005978800.01	K13508 glycerol-3-phosphate acyltransferase [EC:2.3.1.15 2.3.1.198] | (RefSeq) glycerol-3-phosphate acyltransferase 5-like (A)	PREDICTED: glycerol-3-phosphate acyltransferase 5-like [Gossypium arboreum]	RecName: Full=Glycerol-3-phosphate acyltransferase 5; Short=AtGPAT5; EC=2.3.1.15;	SubName: Full=Uncharacterized protein {ECO:0000313|EMBL:KJB76096.1};	--	GO:0016021,integral component of membrane; GO:0016020,membrane; GO:0090447,glycerol-3-phosphate 2-O-acyltransferase activity; GO:0004366,glycerol-3-phosphate O-acyltransferase activity; GO:0016791,phosphatase activity; GO:0102420,sn-1-glycerol-3-phosphate C16:0-DCA-CoA acyl transferase activity; GO:0016024,CDP-diacylglycerol biosynthetic process; GO:0010143,cutin biosynthetic process; GO:0016311,…	haloacid dehalogenase-like hydrolase	haloacid dehalogenase-like hydrolase	-	C4	brown	285.949	0.57111	0.00684796	0.959595	6.45252e-12
FtPinG0002227400.01	K11507 centromere protein O | (RefSeq) uncharacterized protein LOC107420790 isoform X1 (A)	PREDICTED: uncharacterized protein LOC107420790 isoform X1 [Ziziphus jujuba]	--	SubName: Full=Uncharacterized protein {ECO:0000313|EMBL:KJB54951.1};	--	GO:0000776,kinetochore; GO:0034508,centromere complex assembly	Cenp-O kinetochore centromere component	Cenp-O kinetochore centromere component	-	#N/A	brown	285.896	-0.743026	0.000113938	-0.915344	6.10124e-09
FtPinG0003387400.01	K00600 glycine hydroxymethyltransferase [EC:2.1.2.1] | (RefSeq) serine hydroxymethyltransferase 7-like (A)	serine hydroxymethyltransferase 7-like [Chenopodium quinoa]	RecName: Full=Serine hydroxymethyltransferase 6; Short=AtSHMT6; EC=2.1.2.1; AltName: Full=Glycine hydroxymethyltransferase 6; AltName: Full=Serine methylase 6;	RecName: Full=Serine hydroxymethyltransferase {ECO:0000256|RuleBase:RU000585}; EC=2.1.2.1 {ECO:0000256|RuleBase:RU000585};	Glycine/serine hydroxymethyltransferase	GO:0005737,cytoplasm; GO:0004372,glycine hydroxymethyltransferase activity; GO:0030170,pyridoxal phosphate binding; GO:0019264,glycine biosynthetic process from serine; GO:0035999,tetrahydrofolate interconversion	Beta-eliminating lyase	Beta-eliminating lyase	-	C4	brown	285.726	0.551214	0.00959781	0.964097	2.13798e-12
FtPinG0000819500.01	--	PREDICTED: protein PHLOEM PROTEIN 2-LIKE A10 [Ziziphus jujuba]	RecName: Full=Protein PHLOEM PROTEIN 2-LIKE A10; Short=AtPP2-A10;	SubName: Full=protein PHLOEM PROTEIN 2-LIKE A10-like {ECO:0000313|RefSeq:XP_016726930.1};	--	GO:0016021,integral component of membrane; GO:0030246,carbohydrate binding	--	--	-	C4	brown	285.366	0.809724	8.70315e-06	0.897108	3.61919e-08
FtPinG0002233600.01	K11418 histone deacetylase 11 [EC:3.5.1.98] | (RefSeq) histone deacetylase 2 (A)	unnamed protein product [Coffea canephora]	RecName: Full=Histone deacetylase 2; EC=3.5.1.98;	SubName: Full=Uncharacterized protein {ECO:0000313|EMBL:CDP08252.1};	Predicted histone deacetylase	GO:0005634,nucleus; GO:0032041,NAD-dependent histone deacetylase activity (H3-K14 specific); GO:0006355,regulation of transcription, DNA-templated; GO:0006351,transcription, DNA-templated	Histone deacetylase domain	Histone deacetylase domain	-	C4	brown	285.054	0.80003	1.33989e-05	0.906707	1.48344e-08
FtPinG0009567100.01	K21989 calcium permeable stress-gated cation channel | (RefSeq) CSC1-like protein RXW8 (A)	PREDICTED: calmodulin-binding protein 60 B-like isoform X2 [Ziziphus jujuba]	RecName: Full=Calmodulin-binding protein 60 B {ECO:0000303|PubMed:11782485};	SubName: Full=calmodulin-binding protein 60 B-like {ECO:0000313|RefSeq:XP_010259795.1, ECO:0000313|RefSeq:XP_010259796.1};	--	GO:0005634,nucleus; GO:0005516,calmodulin binding; GO:0003677,DNA binding; GO:0006355,regulation of transcription, DNA-templated; GO:0006950,response to stress; GO:0006351,transcription, DNA-templated	Calmodulin binding protein-like	Calmodulin binding protein-like	-	C4	brown	284.554	0.500429	0.0208641	0.968112	7.03927e-13
FtPinG0005677700.01	K15633 2,3-bisphosphoglycerate-independent phosphoglycerate mutase [EC:5.4.2.12] | (RefSeq) 2,3-bisphosphoglycerate-independent phosphoglycerate mutase (A)	RecName: Full=2,3-bisphosphoglycerate-independent phosphoglycerate mutase; Short=BPG-independent PGAM; Short=Phosphoglyceromutase; AltName: Full=PGAM-I AAA86979.1 phosphoglyceromutase [Mesembryanthemum crystallinum]	RecName: Full=2,3-bisphosphoglycerate-independent phosphoglycerate mutase; Short=BPG-independent PGAM; Short=Phosphoglyceromutase; EC=5.4.2.12; AltName: Full=PGAM-I;	SubName: Full=2,3-bisphosphoglycerate-independent phosphoglycerate mutase {ECO:0000313|EMBL:EXC35209.1};	Phosphoglycerate mutase	GO:0005737,cytoplasm; GO:0030145,manganese ion binding; GO:0004619,phosphoglycerate mutase activity; GO:0006007,glucose catabolic process; GO:0006096,glycolytic process	BPG-independent PGAM N-terminus (iPGM_N)	BPG-independent PGAM N-terminus (iPGM_N)	-	#N/A	brown	284.147	-0.687382	0.000575447	-0.932839	7.25227e-10
FtPinG0000217100.01	K13711 phosphatidylinositol 4-kinase type 2 [EC:2.7.1.67] | (RefSeq) hypothetical protein (A)	phosphatidylinositol 3- and 4-kinase family protein [Populus trichocarpa]	RecName: Full=Phosphatidylinositol 4-kinase gamma 7; Short=AtPI4Kgamma7; Short=PI-4Kgamma7; Short=PI4K gamma 7; EC=2.7.1.67; AltName: Full=Ubiquitin-like domain kinase gamma 7; Short=UbDK gamma 7;	SubName: Full=Phosphatidylinositol 3-and 4-kinase family protein {ECO:0000313|EMBL:EEF02172.1};	Phosphatidylinositol 4-kinase	GO:0004430,1-phosphatidylinositol 4-kinase activity; GO:0005524,ATP binding; GO:0046854,phosphatidylinositol phosphorylation; GO:0046777,protein autophosphorylation	Phosphatidylinositol 3- and 4-kinase	Phosphatidylinositol 3- and 4-kinase	-	C4	brown	284.017	0.806783	9.94507e-06	0.899301	2.97534e-08
FtPinG0003226800.01	K00703 starch synthase [EC:2.4.1.21] | (RefSeq) starch synthase 3, chloroplastic/amyloplastic isoform X1 (A)	PREDICTED: starch synthase 3, chloroplastic/amyloplastic isoform X2 [Ziziphus jujuba]	RecName: Full=Soluble starch synthase 3, chloroplastic/amyloplastic; EC=2.4.1.21; AltName: Full=Soluble starch synthase III; Short=SS III; Flags: Precursor;	SubName: Full=Uncharacterized protein {ECO:0000313|EMBL:KDP20743.1};	--	GO:0009501,amyloplast; GO:0009507,chloroplast; GO:0033201,alpha-1,4-glucan synthase activity; GO:0004373,glycogen (starch) synthase activity; GO:2001070,starch binding; GO:0009011,starch synthase activity; GO:0019252,starch biosynthetic process	Glycosyl transferases group 1	Glycosyl transferases group 1	-	C2	brown	283.924	-0.601883	0.00389256	-0.957407	1.05577e-11
FtPinG0002723300.01	K12309 beta-galactosidase [EC:3.2.1.23] | (RefSeq) beta-galactosidase 2 (A)	hypothetical protein COLO4_21990 [Corchorus olitorius]	RecName: Full=Beta-galactosidase 3; Short=Lactase 3; EC=3.2.1.23; Flags: Precursor;	RecName: Full=Beta-galactosidase {ECO:0000256|RuleBase:RU000675}; EC=3.2.1.23 {ECO:0000256|RuleBase:RU000675};	Beta-galactosidase	GO:0048046,apoplast; GO:0009505,plant-type cell wall; GO:0005773,vacuole; GO:0004565,beta-galactosidase activity; GO:0030246,carbohydrate binding; GO:0005975,carbohydrate metabolic process	Glycosyl hydrolases family 2, sugar binding domain	Glycosyl hydrolases family 2, sugar binding domain	-	C4	brown	283.479	0.664762	0.00101072	0.944425	1.25633e-10
FtPinG0000649500.01	K20032 palmitoyltransferase ZDHHC13/17 [EC:2.3.1.225] | (RefSeq) probable protein S-acyltransferase 23 (A)	PREDICTED: probable protein S-acyltransferase 23 isoform X2 [Beta vulgaris subsp. vulgaris]	RecName: Full=Probable protein S-acyltransferase 23; EC=2.3.1.225; AltName: Full=Probable palmitoyltransferase At2g14255; AltName: Full=Zinc finger DHHC domain-containing protein At2g14255;	RecName: Full=S-acyltransferase {ECO:0000256|RuleBase:RU079119}; EC=2.3.1.225 {ECO:0000256|RuleBase:RU079119}; AltName: Full=Palmitoyltransferase {ECO:0000256|RuleBase:RU079119};	Ankyrin repeat and DHHC-type Zn-finger domain containing proteins	GO:0005794,Golgi apparatus; GO:0000139,Golgi membrane; GO:0016021,integral component of membrane; GO:0019706,protein-cysteine S-palmitoyltransferase activity	Ankyrin repeat	Ankyrin repeat	-	#N/A	brown	283.31	-0.741796	0.000118593	-0.922911	2.58348e-09
FtPinG0007173800.01	K00521 ferric-chelate reductase [EC:1.16.1.7] | (RefSeq) ferric reduction oxidase 7, chloroplastic-like (A)	NAC domain-containing protein 89-like [Spinacia oleracea]	RecName: Full=NAC domain-containing protein 40 {ECO:0000303|PubMed:15029955}; Short=ANAC040 {ECO:0000303|PubMed:15029955}; AltName: Full=Protein NTM1-like 8 {ECO:0000303|PubMed:17158162};	SubName: Full=Uncharacterized protein {ECO:0000313|EMBL:KNA18619.1};	--	GO:0016021,integral component of membrane; GO:0005634,nucleus; GO:0005886,plasma membrane; GO:0003700,DNA-binding transcription factor activity; GO:0043565,sequence-specific DNA binding; GO:0071472,cellular response to salt stress; GO:0009908,flower development; GO:0009740,gibberellic acid mediated signaling pathway; GO:0033619,membrane protein proteolysis; GO:0009938,negative regulation of gibbe…	No apical meristem (NAM) protein	No apical meristem (NAM) protein	NAC	C4	brown	283.052	0.862963	4.79621e-07	0.88054	1.39829e-07
FtPinG0005636200.01	K09527 DnaJ homolog subfamily C member 7 | (RefSeq) TPR repeat-containing thioredoxin TTL1 (A)	PREDICTED: TPR repeat-containing thioredoxin TTL1 isoform X1 [Theobroma cacao]	RecName: Full=TPR repeat-containing thioredoxin TTL1; AltName: Full=Tetratricopeptide repeat thioredoxin-like 1;	SubName: Full=Tetratricopetide-repeat thioredoxin-like 1 isoform 1 {ECO:0000313|EMBL:EOY13238.1};	FOG: TPR repeat	GO:0005623,cell; GO:0009738,abscisic acid-activated signaling pathway; GO:0045454,cell redox homeostasis; GO:0009789,positive regulation of abscisic acid-activated signaling pathway; GO:0009737,response to abscisic acid; GO:0006970,response to osmotic stress; GO:0009651,response to salt stress	Alkyl sulfatase dimerisation	Alkyl sulfatase dimerisation	-	C2	brown	282.862	-0.399501	0.0727798	-0.970647	3.23567e-13
FtPinG0006137500.01	K01805 xylose isomerase [EC:5.3.1.5] | (RefSeq) xylose isomerase (A)	xylose isomerase [Jatropha curcas]	RecName: Full=Xylose isomerase; EC=5.3.1.5;	RecName: Full=Xylose isomerase {ECO:0000256|RuleBase:RU000609}; EC=5.3.1.5 {ECO:0000256|RuleBase:RU000609};	--	GO:0005737,cytoplasm; GO:0005783,endoplasmic reticulum; GO:0005794,Golgi apparatus; GO:0016020,membrane; GO:0005774,vacuolar membrane; GO:0005773,vacuole; GO:0046872,metal ion binding; GO:0009045,xylose isomerase activity; GO:0042732,D-xylose metabolic process; GO:0006098,pentose-phosphate shunt	Xylose isomerase-like TIM barrel	Xylose isomerase-like TIM barrel	-	C4	brown	282.822	0.831781	2.95908e-06	0.889088	7.14905e-08
FtPinG0004055900.01	K19355 mannan endo-1,4-beta-mannosidase [EC:3.2.1.78] | (RefSeq) mannan endo-1,4-beta-mannosidase 2-like (A)	mannan endo-1,4-beta-mannosidase 2-like [Chenopodium quinoa]	RecName: Full=Mannan endo-1,4-beta-mannosidase 2; EC=3.2.1.78; AltName: Full=Beta-mannanase 2; AltName: Full=Endo-beta-1,4-mannanase 2; Short=AtMAN2; Flags: Precursor;	SubName: Full=Uncharacterized protein {ECO:0000313|EMBL:KNA17262.1};	--	GO:0005576,extracellular region; GO:0016985,mannan endo-1,4-beta-mannosidase activity; GO:0046355,mannan catabolic process; GO:0010412,mannan metabolic process	Glycosyl hydrolase catalytic core	Glycosyl hydrolase catalytic core	-	C4	brown	282.667	0.478101	0.0283652	0.967108	9.41289e-13
FtPinG0002500100.01	K21989 calcium permeable stress-gated cation channel | (RefSeq) CSC1-like protein ERD4 (A)	PREDICTED: CSC1-like protein ERD4 [Prunus mume]	RecName: Full=CSC1-like protein ERD4; AltName: Full=Protein EARLY-RESPONSIVE TO DEHYDRATION STRESS 4;	SubName: Full=Uncharacterized protein {ECO:0000313|EMBL:EMJ12557.1};	Uncharacterized conserved protein	GO:0031969,chloroplast membrane; GO:0016021,integral component of membrane; GO:0006811,ion transport	Late exocytosis, associated with Golgi transport	Late exocytosis, associated with Golgi transport	-	C4	brown	282.395	0.681169	0.000674953	0.934609	5.66654e-10
FtPinG0001707500.01	K09422 transcription factor MYB, plant | (RefSeq) transcription factor MYB44-like (A)	transcription factor MYB1-like [Helianthus annuus]	RecName: Full=Transcription factor MYB77 {ECO:0000303|PubMed:11597504}; AltName: Full=Myb-related protein 77 {ECO:0000303|PubMed:11597504}; Short=AtMYB77 {ECO:0000303|PubMed:11597504}; AltName: Full=Myb-related protein R2 {ECO:0000303|PubMed:9678577}; Short=AtMYBR2 {ECO:0000303|PubMed:9678577};	SubName: Full=Putative homeodomain-like protein {ECO:0000313|EMBL:OTG34507.1};	Transcription factor, Myb superfamily	GO:0005634,nucleus; GO:0003700,DNA-binding transcription factor activity; GO:0000981,DNA-binding transcription factor activity, RNA polymerase II-specific; GO:0043565,sequence-specific DNA binding; GO:0001135,RNA polymerase II transcription regulator recruiting activity; GO:0044212,transcription regulatory region DNA binding; GO:0030154,cell differentiation; GO:0048527,lateral root development; G…	Myb DNA-binding like	Myb DNA-binding like	MYB	C4	brown	281.9	0.747731	9.75456e-05	0.919	4.07013e-09
FtPinG0003652500.01	--	late embryogenesis abundant protein At3g53040 [Capsella rubella]	RecName: Full=Late embryogenesis abundant protein ECP63 {ECO:0000305}; AltName: Full=Embryonic cell protein 63 {ECO:0000305}; Short=AtECP63 {ECO:0000303|PubMed:9016956}; AltName: Full=LEA domain-containing protein ECP63 {ECO:0000305};	SubName: Full=Uncharacterized protein {ECO:0000313|EMBL:EOA25556.1};	--	GO:0005829,cytosol	Apolipoprotein A1/A4/E domain	Apolipoprotein A1/A4/E domain	-	C4	brown	281.852	0.854743	8.06596e-07	0.878074	1.68092e-07
FtPinG0000600100.01	K22139 mitochondrial pyruvate carrier 2 | (RefSeq) mitochondrial pyruvate carrier 4 (A)	Uncharacterized protein family UPF0041 [Cynara cardunculus var. scolymus]	RecName: Full=Mitochondrial pyruvate carrier 4 {ECO:0000305};	RecName: Full=Mitochondrial pyruvate carrier {ECO:0000256|RuleBase:RU363100};	Uncharacterized conserved protein	GO:0031305,integral component of mitochondrial inner membrane; GO:0005739,mitochondrion; GO:0050833,pyruvate transmembrane transporter activity; GO:0006850,mitochondrial pyruvate transmembrane transport	Mitochondrial pyruvate carriers	Mitochondrial pyruvate carriers	-	C4	brown	281.576	0.711641	0.000297169	0.931132	9.14264e-10
FtPinG0008604000.01	K17338 receptor expression-enhancing protein 1/2/3/4 | (RefSeq) putative HVA22-like protein g (A)	PREDICTED: putative HVA22-like protein g [Beta vulgaris subsp. vulgaris]	RecName: Full=HVA22-like protein j; Short=AtHVA22j;	RecName: Full=HVA22-like protein {ECO:0000256|RuleBase:RU362006};	HVA22/DP1 gene product-related proteins	--	TB2/DP1, HVA22 family	TB2/DP1, HVA22 family	-	C4	brown	281.36	0.465642	0.0333942	0.970396	3.50544e-13
FtPinG0002298000.01	--	hypothetical protein TorRG33x02_259970 [Trema orientalis]	RecName: Full=Oil body-associated protein 2B {ECO:0000303|PubMed:24406791};	SubName: Full=Uncharacterized protein {ECO:0000313|EMBL:GAY34836.1};	--	--	Protein of unknown function (DUF1264)	Protein of unknown function (DUF1264)	-	C4	brown	281.298	0.864151	4.43706e-07	0.879005	1.56878e-07
FtPinG0002623400.01	--	unnamed protein product, partial [Vitis vinifera]	RecName: Full=Protein NETWORKED 1A {ECO:0000303|PubMed:22840520};	SubName: Full=Uncharacterized protein {ECO:0000313|EMBL:KNA24784.1};	--	GO:0005737,cytoplasm; GO:0005856,cytoskeleton; GO:0005886,plasma membrane; GO:0009506,plasmodesma; GO:0051015,actin filament binding	Afadin- and alpha -actinin-Binding	Afadin- and alpha -actinin-Binding	-	C4	brown	281.139	0.457607	0.0369917	0.969887	4.1129e-13
FtPinG0008506300.01	--	tobamovirus multiplication protein 2B [Spinacia oleracea]	RecName: Full=Tobamovirus multiplication protein 2B; Short=AtTOM2B;	SubName: Full=Uncharacterized protein {ECO:0000313|EMBL:KNA21908.1};	--	GO:0046786,viral replication complex formation and maintenance	Uncharacterized conserved protein	Uncharacterized conserved protein	-	C4	brown	280.802	0.530458	0.0133681	0.967885	7.52309e-13
FtPinG0008304000.01	--	hypothetical protein CFOL_v3_19298 [Cephalotus follicularis]	--	SubName: Full=Uncharacterized protein {ECO:0000313|EMBL:GAV75822.1};	--	GO:0016021,integral component of membrane	--	--	-	C4	brown	279.372	0.741511	0.000119698	0.913707	7.27113e-09
FtPinG0009601400.01	K14498 serine/threonine-protein kinase SRK2 [EC:2.7.11.1] | (RefSeq) serine/threonine-protein kinase SRK2I-like (A)	sucrose nonfermenting 1-like protein kinase 2.3 [Sesuvium portulacastrum]	RecName: Full=Serine/threonine-protein kinase SRK2I; EC=2.7.11.1; AltName: Full=OST1-kinase-like 2; AltName: Full=Protein ATHPROKIN B; AltName: Full=SNF1-related kinase 2.3; Short=SnRK2.3;	SubName: Full=serine/threonine-protein kinase SRK2I {ECO:0000313|RefSeq:XP_016734752.1};	Serine/threonine protein kinase	GO:0005737,cytoplasm; GO:0005829,cytosol; GO:0005634,nucleus; GO:0005524,ATP binding; GO:0016301,kinase activity; GO:0004672,protein kinase activity; GO:0004674,protein serine/threonine kinase activity; GO:0009738,abscisic acid-activated signaling pathway; GO:0035556,intracellular signal transduction; GO:0010029,regulation of seed germination; GO:0009737,response to abscisic acid; GO:0009739,resp…	Protein tyrosine kinase	Protein tyrosine kinase	-	C4	brown	279.077	0.769447	4.55127e-05	0.90091	2.56986e-08
FtPinG0003241700.01	K05359 arogenate/prephenate dehydratase [EC:4.2.1.91 4.2.1.51] | (RefSeq) arogenate dehydratase/prephenate dehydratase 6, chloroplastic-like (A)	PREDICTED: arogenate dehydratase 3, chloroplastic [Vitis vinifera]	RecName: Full=Arogenate dehydratase/prephenate dehydratase 6, chloroplastic; Short=AtADT6; Short=AtPDT6; EC=4.2.1.51; EC=4.2.1.91; Flags: Precursor;	RecName: Full=Arogenate dehydratase {ECO:0000256|RuleBase:RU363004}; EC=4.2.1.91 {ECO:0000256|RuleBase:RU363004};	Prephenate dehydratase	GO:0009507,chloroplast; GO:0009570,chloroplast stroma; GO:0047769,arogenate dehydratase activity; GO:0009094,L-phenylalanine biosynthetic process	ACT domain	ACT domain	-	C4	brown	278.625	0.630355	0.00219041	0.948119	6.63167e-11
FtPinG0004359800.01	K02148 V-type H+-transporting ATPase subunit C | (RefSeq) V-type proton ATPase subunit C (A)	V-type proton ATPase subunit C [Prunus persica]	RecName: Full=V-type proton ATPase subunit C; Short=V-ATPase subunit C; AltName: Full=Vacuolar H(+)-ATPase subunit C; AltName: Full=Vacuolar proton pump subunit C;	RecName: Full=V-type proton ATPase subunit C {ECO:0000256|RuleBase:RU364010};	Vacuolar H+-ATPase V1 sector, subunit C	GO:0009507,chloroplast; GO:0005794,Golgi apparatus; GO:0000325,plant-type vacuole; GO:0005886,plasma membrane; GO:0005774,vacuolar membrane; GO:0000221,vacuolar proton-transporting V-type ATPase, V1 domain; GO:0005773,vacuole; GO:0008553,proton-exporting ATPase activity, phosphorylative mechanism; GO:0015991,ATP hydrolysis coupled proton transport; GO:0009826,unidimensional cell growth	V-ATPase subunit C	V-ATPase subunit C	-	C2	brown	278.377	-0.765577	5.24393e-05	-0.910999	9.64708e-09
FtPinG0004400400.01	--	PREDICTED: universal stress protein PHOS32 [Nelumbo nucifera]	RecName: Full=Universal stress protein A-like protein;	SubName: Full=universal stress protein PHOS32 {ECO:0000313|RefSeq:XP_010254795.1};	--	GO:0005886,plasma membrane; GO:0016208,AMP binding; GO:0006950,response to stress	Universal stress protein family	Universal stress protein family	-	C4	brown	278.167	0.87076	2.83799e-07	0.87395	2.26734e-07
FtPinG0007037800.01	K03549 KUP system potassium uptake protein | (RefSeq) potassium transporter 8-like (A)	putative potassium transporter HAK1p [Mesembryanthemum crystallinum]	RecName: Full=Potassium transporter 8; Short=AtHAK8; Short=AtPOT8;	RecName: Full=Potassium transporter {ECO:0000256|RuleBase:RU321113};	--	GO:0016021,integral component of membrane; GO:0005886,plasma membrane; GO:0015079,potassium ion transmembrane transporter activity	K+ potassium transporter	K+ potassium transporter	-	C4	brown	278.143	0.512867	0.0174321	0.966123	1.24095e-12
FtPinG0005661400.01	K12859 U5 snRNP protein, DIM1 family | (RefSeq) thioredoxin-like protein YLS8 (A)	hypothetical protein PHAVU_006G122000g [Phaseolus vulgaris]	RecName: Full=Thioredoxin-like protein YLS8; AltName: Full=Protein YELLOW-LEAF-SPECIFIC GENE 8;	SubName: Full=Thioredoxin-like protein YLS8 {ECO:0000313|EMBL:ASZ85189.1};	Component of the U4/U6.U5 snRNP/mitosis protein DIM1	GO:0005737,cytoplasm; GO:0005634,nucleus; GO:0005681,spliceosomal complex; GO:0046540,U4/U6 x U5 tri-snRNP complex; GO:0005682,U5 snRNP; GO:0000245,spliceosomal complex assembly	Thioredoxin	Thioredoxin	-	C4	brown	277.551	0.354067	0.115327	0.96775	7.82381e-13
FtPinG0007618000.01	--	Stress induced protein [Corchorus capsularis]	RecName: Full=Carrot ABA-induced in somatic embryos 3 {ECO:0000303|Ref.1}; AltName: Full=Em-like protein {ECO:0000312|EMBL:BAD86646.1};	SubName: Full=Stress induced protein {ECO:0000313|EMBL:OMP12232.1};	--	--	Stress-induced bacterial acidophilic repeat motif	Stress-induced bacterial acidophilic repeat motif	-	C4	brown	277.103	0.866149	3.88591e-07	0.873804	2.29113e-07
FtPinG0002856600.01	K13484 5-hydroxyisourate hydrolase / 2-oxo-4-hydroxy-4-carboxy-5-ureidoimidazoline decarboxylase [EC:3.5.2.17 4.1.1.97] | (RefSeq) uric acid degradation bifunctional protein TTL isoform X1 (A)	PREDICTED: uric acid degradation bifunctional protein TTL isoform X1 [Nicotiana sylvestris]	RecName: Full=Uric acid degradation bifunctional protein TTL; AltName: Full=Transthyretin-like protein; Includes: RecName: Full=2-oxo-4-hydroxy-4-carboxy-5-ureidoimidazoline decarboxylase; Short=OHCU decarboxylase; EC=4.1.1.97; Includes: RecName: Full=5-hydroxyisourate hydrolase; Short=HIU hydrolase; Short=HIUHase; EC=3.5.2.17;	SubName: Full=uric acid degradation bifunctional protein TTL isoform X1 {ECO:0000313|RefSeq:XP_009794374.1};	Transthyretin and related proteins	GO:0005829,cytosol; GO:0031234,extrinsic component of cytoplasmic side of plasma membrane; GO:0005777,peroxisome; GO:0051997,2-oxo-4-hydroxy-4-carboxy-5-ureidoimidazoline decarboxylase activity; GO:0033971,hydroxyisourate hydrolase activity; GO:0019428,allantoin biosynthetic process; GO:0009742,brassinosteroid mediated signaling pathway; GO:0051289,protein homotetramerization; GO:0006144,purine n…	OHCU decarboxylase	OHCU decarboxylase	-	#N/A	brown	276.909	-0.50146	0.0205605	-0.965327	1.54237e-12
FtPinG0005539300.01	K15639 PHYB activation tagged suppressor 1 [EC:1.14.-.-] | (RefSeq) cytochrome P450 734A1 (A)	PREDICTED: cytochrome P450 734A1 [Beta vulgaris subsp. vulgaris]	RecName: Full=Cytochrome P450 734A1; EC=1.14.-.-; AltName: Full=Protein PHYB ACTIVATION-TAGGED SUPPRESSOR 1;	SubName: Full=Uncharacterized protein {ECO:0000313|EMBL:CCB51563.1};	Cytochrome P450 CYP4/CYP19/CYP26 subfamilies	GO:0016021,integral component of membrane; GO:0020037,heme binding; GO:0005506,iron ion binding; GO:0016705,oxidoreductase activity, acting on paired donors, with incorporation or reduction of molecular oxygen; GO:0008395,steroid hydroxylase activity; GO:0010268,brassinosteroid homeostasis; GO:0016131,brassinosteroid metabolic process; GO:0040008,regulation of growth; GO:0009741,response to brass…	Cytochrome P450	Cytochrome P450	-	C2	brown	276.81	-0.523169	0.0149469	-0.960019	5.84611e-12
FtPinG0000464300.01	--	PREDICTED: F-box/kelch-repeat protein At1g23390 [Beta vulgaris subsp. vulgaris]	RecName: Full=F-box/kelch-repeat protein At1g23390;	SubName: Full=Uncharacterized protein {ECO:0000313|EMBL:CCB51801.1};	--	GO:0005829,cytosol; GO:0005634,nucleus; GO:0043161,proteasome-mediated ubiquitin-dependent protein catabolic process	Kelch motif	Kelch motif	-	C4	brown	276.671	0.71131	0.000299994	0.9399	2.59592e-10
FtPinG0009580800.01	K00547 homocysteine S-methyltransferase [EC:2.1.1.10] | (RefSeq) homocysteine S-methyltransferase 3-like isoform X1 (A)	homocysteine S-methyltransferase 3-like isoform X1 [Durio zibethinus]	RecName: Full=Selenocysteine methyltransferase; Short=SECYS-MT; Short=SECYS-methyltransferase; EC=2.1.1.280;	SubName: Full=Homocysteine S-methyltransferase {ECO:0000313|EMBL:OMO85658.1};	Homocysteine S-methyltransferase	GO:0005737,cytoplasm; GO:0047150,betaine-homocysteine S-methyltransferase activity; GO:0008270,zinc ion binding; GO:0009086,methionine biosynthetic process	Homocysteine S-methyltransferase	Homocysteine S-methyltransferase	-	C2	brown	275.919	-0.646686	0.00153507	-0.941319	2.08044e-10
FtPinG0003679900.01	K21483 salicylate 1-O-methyltransferase [EC:2.1.1.274] | (RefSeq) salicylate carboxymethyltransferase-like (A)	salicylic acid carboxyl methyltransferase [Camellia sinensis]	RecName: Full=Salicylate carboxymethyltransferase; EC=2.1.1.274; AltName: Full=S-adenosyl-L-methionine:salicylate acid carboxylmethyltransferase; Short=CbSAMT; AltName: Full=Salicylate O-methyltransferase;	SubName: Full=Salicylic acid carboxyl methyltransferase {ECO:0000313|EMBL:ANB66349.1}; EC=2.1.1.274 {ECO:0000313|EMBL:ATY37559.1};	--	GO:0046872,metal ion binding; GO:0008168,methyltransferase activity	SAM dependent carboxyl methyltransferase	SAM dependent carboxyl methyltransferase	-	C4	brown	275.849	0.869103	3.18164e-07	0.871991	2.60435e-07
FtPinG0007796100.01	--	homeobox protein knotted-1-like 7 [Chenopodium quinoa]	RecName: Full=Homeobox protein HD1;	SubName: Full=Uncharacterized protein {ECO:0000313|EMBL:KNA23646.1};	Transcription factor MEIS1 and related HOX domain proteins	GO:0005634,nucleus; GO:0003677,DNA binding; GO:0006355,regulation of transcription, DNA-templated	Homeodomain	Homeodomain	HB-KNOX	C4	brown	275.759	0.450166	0.040587	0.96806	7.14767e-13
FtPinG0004725500.01	K03511 DNA polymerase kappa [EC:2.7.7.7] | (RefSeq) DNA polymerase kappa (A)	PREDICTED: synaptotagmin-2-like [Nelumbo nucifera]	RecName: Full=Synaptotagmin-1; AltName: Full=NTMC2T1.1; AltName: Full=Synaptotagmin A;	SubName: Full=synaptotagmin-2-like {ECO:0000313|RefSeq:XP_010266820.1};	Ca2+-dependent lipid-binding protein CLB1/vesicle protein vp115/Granuphilin A, contains C2 domain	GO:0010008,endosome membrane; GO:0016021,integral component of membrane; GO:0005886,plasma membrane; GO:0008289,lipid binding; GO:0046872,metal ion binding; GO:0006897,endocytosis; GO:0006869,lipid transport; GO:0016032,viral process	N-terminal C2 in EEIG1 and EHBP1 proteins	N-terminal C2 in EEIG1 and EHBP1 proteins	-	C2	brown	275.65	-0.652398	0.00134905	-0.94008	2.52467e-10
FtPinG0005794400.01	K03921 acyl-[acyl-carrier-protein] desaturase [EC:1.14.19.2 1.14.19.11 1.14.19.26] | (RefSeq) stearoyl-[acyl-carrier-protein] 9-desaturase 6, chloroplastic (A)	Fatty acid desaturase, type 2 [Cynara cardunculus var. scolymus]	RecName: Full=Stearoyl-[acyl-carrier-protein] 9-desaturase 6, chloroplastic; Short=Stearoyl-ACP desaturase 6; EC=1.14.19.2 {ECO:0000250|UniProtKB:P22337}; AltName: Full=Acyl-[acyl-carrier-protein] desaturase 6; Flags: Precursor;	RecName: Full=Acyl-[acyl-carrier-protein] desaturase {ECO:0000256|RuleBase:RU000582}; EC=1.14.19.- {ECO:0000256|RuleBase:RU000582};	--	GO:0009507,chloroplast; GO:0016020,membrane; GO:0045300,acyl-[acyl-carrier-protein] desaturase activity; GO:0046872,metal ion binding; GO:0102786,stearoyl-[acp] desaturase activity; GO:0006633,fatty acid biosynthetic process	Rubrerythrin	Rubrerythrin	-	C2	brown	275.61	-0.612285	0.00317475	-0.946882	8.25563e-11
FtPinG0009517500.01	K01214 isoamylase [EC:3.2.1.68] | (RefSeq) isoamylase 3, chloroplastic (A)	ISA3 [Actinidia deliciosa]	RecName: Full=Isoamylase 3, chloroplastic; Short=AtISA3; EC=3.2.1.68; Flags: Precursor;	SubName: Full=ISA3 {ECO:0000313|EMBL:AOQ26243.1};	1,4-alpha-glucan branching enzyme/starch branching enzyme II	GO:0009507,chloroplast; GO:0009569,chloroplast starch grain; GO:0009570,chloroplast stroma; GO:0019156,isoamylase activity; GO:0005983,starch catabolic process	Carbohydrate-binding module 48 (Isoamylase N-terminal domain)	Carbohydrate-binding module 48 (Isoamylase N-terminal domain)	-	#N/A	brown	274.643	-0.58517	0.0053262	-0.958429	8.41677e-12
FtPinG0002035500.01	K01757 strictosidine synthase [EC:4.3.3.2] | (RefSeq) protein STRICTOSIDINE SYNTHASE-LIKE 12 (A)	protein strictosidine synthase-like 4 [Quercus suber]	RecName: Full=Protein STRICTOSIDINE SYNTHASE-LIKE 5 {ECO:0000303|PubMed:10777701}; Short=AtSSL5 {ECO:0000303|PubMed:10777701}; AltName: Full=Protein YELLOW-LEAF-SPECIFIC GENE 2 {ECO:0000303|PubMed:11230571}; Flags: Precursor;	SubName: Full=protein STRICTOSIDINE SYNTHASE-LIKE 4-like {ECO:0000313|RefSeq:XP_018838077.1};	Predicted alkaloid synthase/Surface mucin Hemomucin	GO:0005783,endoplasmic reticulum; GO:0016020,membrane; GO:0005773,vacuole; GO:0016788,hydrolase activity, acting on ester bonds; GO:0009058,biosynthetic process; GO:0009723,response to ethylene; GO:0009620,response to fungus; GO:0009753,response to jasmonic acid; GO:0009751,response to salicylic acid; GO:0009615,response to virus	Tachylectin	Tachylectin	-	C4	brown	274.524	0.491859	0.0235285	0.963003	2.83114e-12
FtPinG0002284000.01	--	PREDICTED: uncharacterized protein LOC100263752 [Vitis vinifera]	--	SubName: Full=Uncharacterized protein {ECO:0000313|EMBL:CBI29530.3};	--	GO:0016021,integral component of membrane	Protein of unknown function (DUF1218)	Protein of unknown function (DUF1218)	-	C4	brown	274.245	0.44702	0.042186	0.967586	8.20572e-13
FtPinG0005818300.01	K13343 peroxin-14 | (RefSeq) peroxisomal membrane protein PEX14 (A)	peroxisomal membrane protein PEX14 [Spinacia oleracea]	RecName: Full=Peroxisomal membrane protein PEX14; AltName: Full=Peroxin-14; Short=AtPEX14; AltName: Full=Peroxisome biogenesis protein 14; AltName: Full=Pex14p; AltName: Full=Protein PEROXISOME DEFECTIVE 2;	SubName: Full=Uncharacterized protein {ECO:0000313|EMBL:KNA25047.1};	Peroxisomal membrane anchor protein (peroxin)	GO:0005829,cytosol; GO:0016021,integral component of membrane; GO:0005739,mitochondrion; GO:1990429,peroxisomal importomer complex; GO:0005778,peroxisomal membrane; GO:0005777,peroxisome; GO:0005886,plasma membrane; GO:0008565,protein transporter activity; GO:0005102,signaling receptor binding; GO:0007031,peroxisome organization; GO:0016560,protein import into peroxisome matrix, docking; GO:00066…	Family of unknown function (DUF5572)	Family of unknown function (DUF5572)	-	#N/A	brown	274.062	-0.787841	2.2332e-05	-0.909906	1.07867e-08
FtPinG0001496400.01	--	PREDICTED: uncharacterized protein LOC108992186 [Juglans regia]	--	SubName: Full=uncharacterized protein LOC108992186 {ECO:0000313|RefSeq:XP_018822197.1};	--	--	--	--	-	C2	brown	272.885	-0.735581	0.000144728	-0.916393	5.4428e-09
FtPinG0002979000.01	K20661 cytochrome P450 family 714 subfamily A polypeptide 1 | (RefSeq) cytochrome P450 714A1-like (A)	Cytochrome P450 CYP4/CYP19/CYP26 subfamily [Handroanthus impetiginosus]	RecName: Full=Cytochrome P450 714A1; EC=1.14.-.-; AltName: Full=EUI-like P450 A1;	SubName: Full=Cytochrome P450 CYP4/CYP19/CYP26 subfamily {ECO:0000313|EMBL:PIN18686.1};	Cytochrome P450 CYP4/CYP19/CYP26 subfamilies	GO:0005789,endoplasmic reticulum membrane; GO:0016021,integral component of membrane; GO:0020037,heme binding; GO:0005506,iron ion binding; GO:0004497,monooxygenase activity; GO:0016705,oxidoreductase activity, acting on paired donors, with incorporation or reduction of molecular oxygen	Cytochrome P450	Cytochrome P450	-	C2	brown	272.605	-0.810875	8.255e-06	-0.906738	1.47894e-08
FtPinG0002336900.01	K17279 receptor expression-enhancing protein 5/6 | (RefSeq) HVA22-like protein a (A)	HVA22-like protein a [Chenopodium quinoa]	RecName: Full=HVA22-like protein a; Short=AtHVA22a;	RecName: Full=HVA22-like protein {ECO:0000256|RuleBase:RU362006};	Protein involved in membrane traffic (YOP1/TB2/DP1/HVA22 family)	GO:0016021,integral component of membrane; GO:0042538,hyperosmotic salinity response; GO:0009737,response to abscisic acid; GO:0009409,response to cold; GO:0009414,response to water deprivation	TB2/DP1, HVA22 family	TB2/DP1, HVA22 family	-	C4	brown	272.587	0.690507	0.000530332	0.928191	1.34455e-09
FtPinG0004425400.01	--	late embryogenesis abundant protein 6-like [Spinacia oleracea]	RecName: Full=Late embryogenesis abundant protein 6 {ECO:0000303|PubMed:18318901}; AltName: Full=Late embryogenesis abundant protein 4-1 {ECO:0000303|PubMed:20668063}; Short=AtLEA4-1 {ECO:0000303|PubMed:20668063};	SubName: Full=LEA_1 domain-containing protein {ECO:0000313|EMBL:GAV69818.1};	--	GO:0005829,cytosol; GO:0009506,plasmodesma; GO:0009793,embryo development ending in seed dormancy; GO:0006970,response to osmotic stress; GO:0009414,response to water deprivation; GO:0048316,seed development	Late embryogenesis abundant (LEA) group 1	Late embryogenesis abundant (LEA) group 1	-	C4	brown	272.309	0.870144	2.96177e-07	0.8693	3.13895e-07
FtPinG0008792400.01	--	hypothetical protein PRUPE_1G095300 [Prunus persica]	--	SubName: Full=Uncharacterized protein {ECO:0000313|EMBL:ONI27576.1};	--	--	BNR repeat-like domain	BNR repeat-like domain	-	C4	brown	272.082	0.571125	0.00684614	0.950432	4.33948e-11
FtPinG0007788400.01	--	PREDICTED: uncharacterized protein LOC100258835 isoform X2 [Vitis vinifera]	--	SubName: Full=Uncharacterized protein {ECO:0000313|EMBL:CCB60030.1};	--	GO:0003676,nucleic acid binding; GO:0008270,zinc ion binding	Eukaryotic translation initiation factor 3 subunit G	Eukaryotic translation initiation factor 3 subunit G	-	C2	brown	272.029	-0.734089	0.000151695	-0.923742	2.33828e-09
FtPinG0008663400.01	--	PREDICTED: uncharacterized protein LOC104808102 [Tarenaya hassleriana]	--	SubName: Full=Uncharacterized protein {ECO:0000313|EMBL:KJB63362.1};	--	--	--	--	-	C4	brown	271.83	0.836961	2.24594e-06	0.890493	6.36965e-08
FtPinG0008469300.01	--	hypothetical protein VITISV_039116 [Vitis vinifera]	--	SubName: Full=Uncharacterized protein {ECO:0000313|EMBL:CAN77049.1};	--	GO:0016021,integral component of membrane; GO:0016811,hydrolase activity, acting on carbon-nitrogen (but not peptide) bonds, in linear amides; GO:0006672,ceramide metabolic process	Ceramidase	Ceramidase	-	C4	brown	271.774	0.489405	0.0243393	0.96453	1.90818e-12
FtPinG0002725700.01	K10767 mRNA N6-methyladenine demethylase [EC:1.14.11.53] | (RefSeq) uncharacterized LOC104895138 (A)	PREDICTED: uncharacterized protein LOC104895138 isoform X2 [Beta vulgaris subsp. vulgaris]	--	SubName: Full=Uncharacterized protein {ECO:0000313|EMBL:KNA21110.1};	Uncharacterized conserved protein	GO:0016491,oxidoreductase activity	2OG-Fe(II) oxygenase superfamily	2OG-Fe(II) oxygenase superfamily	-	#N/A	brown	271.144	-0.650994	0.0013929	-0.942492	1.72528e-10
FtPinG0004663000.01	K03671 thioredoxin 1 | (RefSeq) thioredoxin H-type-like (A)	thioredoxin H-type 3 [Tamarix hispida]	RecName: Full=Thioredoxin H2; Short=AtTrxh2; AltName: Full=Thioredoxin 2; Short=AtTRX2;	RecName: Full=Thioredoxin {ECO:0000256|PIRNR:PIRNR000077};	Thioredoxin	GO:0005829,cytosol; GO:0005739,mitochondrion; GO:0005886,plasma membrane; GO:0016671,oxidoreductase activity, acting on a sulfur group of donors, disulfide as acceptor; GO:0015035,protein disulfide oxidoreductase activity; GO:0047134,protein-disulfide reductase activity; GO:0004791,thioredoxin-disulfide reductase activity; GO:0045454,cell redox homeostasis; GO:0034599,cellular response to oxidati…	Redoxin	Redoxin	-	C4	brown	270.58	0.546417	0.0103806	0.959911	5.99611e-12
FtPinG0002483600.01	K13412 calcium-dependent protein kinase [EC:2.7.11.1] | (RefSeq) calcium-dependent protein kinase 13 (A)	calcium-dependent protein kinase 13 [Manihot esculenta]	RecName: Full=Calcium-dependent protein kinase 13; EC=2.7.11.1;	SubName: Full=Uncharacterized protein {ECO:0000313|EMBL:OAY43725.1};	Ca2+/calmodulin-dependent protein kinase, EF-Hand protein superfamily	GO:0005737,cytoplasm; GO:0005634,nucleus; GO:0005886,plasma membrane; GO:0005524,ATP binding; GO:0005509,calcium ion binding; GO:0009931,calcium-dependent protein serine/threonine kinase activity; GO:0005516,calmodulin binding; GO:0004683,calmodulin-dependent protein kinase activity; GO:0004674,protein serine/threonine kinase activity; GO:0009738,abscisic acid-activated signaling pathway; GO:0035…	Ca2+ insensitive EF hand	Ca2+ insensitive EF hand	-	#N/A	brown	270.343	-0.831208	3.04887e-06	-0.885821	9.29657e-08
FtPinG0000425800.01	--	hypothetical protein BVC80_9011g58 [Macleaya cordata]	--	SubName: Full=Uncharacterized protein {ECO:0000313|EMBL:OVA12542.1};	--	GO:0016021,integral component of membrane	--	--	-	C4	brown	270.308	0.804464	1.10313e-05	0.906286	1.54573e-08
FtPinG0001965300.01	K05658 ATP-binding cassette, subfamily B (MDR/TAP), member 1 [EC:3.6.3.44] | (RefSeq) putative multidrug resistance protein (A)	PREDICTED: ABC transporter I family member 17 isoform X1 [Ricinus communis]	RecName: Full=ABC transporter I family member 17; Short=ABC transporter ABCI.17; Short=AtABCI17; AltName: Full=MRP-related protein 1; AltName: Full=Non-intrinsic ABC protein 3;	SubName: Full=Phosphate abc transporter, putative {ECO:0000313|EMBL:EEF40243.1}; EC=3.6.3.27 {ECO:0000313|EMBL:EEF40243.1};	Multidrug/pheromone exporter, ABC superfamily	GO:0005886,plasma membrane; GO:0005774,vacuolar membrane; GO:0005524,ATP binding; GO:0016887,ATPase activity; GO:0005315,inorganic phosphate transmembrane transporter activity; GO:0005215,transporter activity; GO:0035435,phosphate ion transmembrane transport	50S ribosome-binding GTPase	50S ribosome-binding GTPase	-	C4	brown	269.932	0.782966	2.7146e-05	0.908632	1.22635e-08
FtPinG0002737800.01	K09286 EREBP-like factor | (RefSeq) dehydration-responsive element-binding protein 2C-like isoform X1 (A)	PREDICTED: dehydration-responsive element-binding protein 2D-like [Beta vulgaris subsp. vulgaris]	RecName: Full=Dehydration-responsive element-binding protein 2D; Short=Protein DREB2D;	SubName: Full=dehydration-responsive element-binding protein 2D-like isoform X3 {ECO:0000313|RefSeq:XP_016666984.1};	--	GO:0005634,nucleus; GO:0003700,DNA-binding transcription factor activity; GO:0043565,sequence-specific DNA binding; GO:0044212,transcription regulatory region DNA binding; GO:0045893,positive regulation of transcription, DNA-templated; GO:0010200,response to chitin; GO:0006351,transcription, DNA-templated	AP2 domain	AP2 domain	AP2/ERF-ERF	C4	brown	269.824	0.878658	1.60972e-07	0.867368	3.58017e-07
FtPinG0007168100.01	K11838 ubiquitin carboxyl-terminal hydrolase 7 [EC:3.4.19.12] | (RefSeq) ubiquitin carboxyl-terminal hydrolase 12-like (A)	ubiquitin carboxyl-terminal hydrolase 12-like [Spinacia oleracea]	RecName: Full=Ubiquitin carboxyl-terminal hydrolase 12; EC=3.4.19.12; AltName: Full=Deubiquitinating enzyme 12; Short=AtUBP12; AltName: Full=Ubiquitin thioesterase 12; AltName: Full=Ubiquitin-specific-processing protease 12;	SubName: Full=Ubiquitin carboxyl-terminal hydrolase 12-like protein {ECO:0000313|EMBL:KHG28420.1};	Ubiquitin carboxyl-terminal hydrolase	GO:0005737,cytoplasm; GO:0005829,cytosol; GO:0005634,nucleus; GO:0004843,thiol-dependent ubiquitin-specific protease activity; GO:0009867,jasmonic acid mediated signaling pathway; GO:0016579,protein deubiquitination; GO:0006511,ubiquitin-dependent protein catabolic process	MATH domain	MATH domain	-	C2	brown	269.698	-0.651136	0.00138843	-0.940774	2.2666e-10
FtPinG0007703800.01	--	PREDICTED: uncharacterized protein LOC104105529 [Nicotiana tomentosiformis]	--	SubName: Full=uncharacterized protein LOC107803954 {ECO:0000313|RefSeq:XP_016483240.1};	--	GO:0016021,integral component of membrane	Tetratricopeptide repeat-like domain	Tetratricopeptide repeat-like domain	-	C4	brown	269.641	0.526584	0.0141894	0.962316	3.36259e-12
FtPinG0000901000.01	K02147 V-type H+-transporting ATPase subunit B | (RefSeq) V-type proton ATPase subunit B 2 (A)	PREDICTED: V-type proton ATPase subunit B 2 [Musa acuminata subsp. malaccensis]	RecName: Full=V-type proton ATPase subunit B2; Short=V-ATPase subunit B2; AltName: Full=Vacuolar H(+)-ATPase subunit B isoform 2; AltName: Full=Vacuolar proton pump subunit B2;	SubName: Full=Uncharacterized protein {ECO:0000313|EnsemblPlants:GSMUA_Achr8P05550_001};	Vacuolar H+-ATPase V1 sector, subunit B	GO:0033180,proton-transporting V-type ATPase, V1 domain; GO:0005774,vacuolar membrane; GO:0005524,ATP binding; GO:0016787,hydrolase activity; GO:0015991,ATP hydrolysis coupled proton transport; GO:0046034,ATP metabolic process	HAS barrel domain	HAS barrel domain	-	C2	brown	269.062	-0.837153	2.22273e-06	-0.882837	1.17362e-07
FtPinG0006021800.01	K14638 solute carrier family 15 (peptide/histidine transporter), member 3/4 | (RefSeq) protein NRT1/ PTR FAMILY 8.1 (A)	PREDICTED: LOW QUALITY PROTEIN: protein NRT1/ PTR FAMILY 8.1 [Theobroma cacao]	RecName: Full=Protein NRT1/ PTR FAMILY 8.2; Short=AtNPF8.2; AltName: Full=Peptide transporter PTR5;	SubName: Full=Peptide transporter 1 isoform 1 {ECO:0000313|EMBL:EOY07287.1};	H+/oligopeptide symporter	GO:0016021,integral component of membrane; GO:0005886,plasma membrane; GO:0042936,NA; GO:0022857,transmembrane transporter activity; GO:0042938,dipeptide transport; GO:0009860,pollen tube growth; GO:0015031,protein transport	Major Facilitator Superfamily	Major Facilitator Superfamily	-	C4	brown	268.954	0.425008	0.0547854	0.971519	2.43813e-13
FtPinG0007588800.01	K01177 beta-amylase [EC:3.2.1.2] | (RefSeq) beta-amylase 1, chloroplastic (A)	beta-amylase 1, chloroplastic [Sesamum indicum]	RecName: Full=Beta-amylase 1, chloroplastic; EC=3.2.1.2; AltName: Full=1,4-alpha-D-glucan maltohydrolase; AltName: Full=Beta-amylase 7; AltName: Full=Thioredoxin-regulated beta-amylase; Short=TR-BAMY; Flags: Precursor;	RecName: Full=Beta-amylase {ECO:0000256|RuleBase:RU000509}; EC=3.2.1.2 {ECO:0000256|RuleBase:RU000509};	--	GO:0009507,chloroplast; GO:0005829,cytosol; GO:0005634,nucleus; GO:0102229,amylopectin maltohydrolase activity; GO:0016161,beta-amylase activity; GO:0009414,response to water deprivation; GO:0005983,starch catabolic process	Glycosyl hydrolase family 14	Glycosyl hydrolase family 14	-	C4	brown	268.602	0.69875	0.000425526	0.938026	3.44953e-10
FtPinG0009711300.01	K01255 leucyl aminopeptidase [EC:3.4.11.1] | (RefSeq) leucine aminopeptidase 1-like (A)	PREDICTED: leucine aminopeptidase 1-like [Beta vulgaris subsp. vulgaris]	RecName: Full=Leucine aminopeptidase 2, chloroplastic; EC=3.4.11.1; AltName: Full=Leucyl aminopeptidase 2; Short=AtLAP2 {ECO:0000303|PubMed:22493451}; AltName: Full=Proline aminopeptidase 2; EC=3.4.11.5; AltName: Full=Prolyl aminopeptidase 2; Flags: Precursor;	SubName: Full=Uncharacterized protein {ECO:0000313|EMBL:CCB59755.1};	Predicted aminopeptidase of the M17 family	GO:0009507,chloroplast; GO:0009570,chloroplast stroma; GO:0005829,cytosol; GO:0005773,vacuole; GO:0004177,aminopeptidase activity; GO:0000287,magnesium ion binding; GO:0030145,manganese ion binding; GO:0008235,metalloexopeptidase activity; GO:0010150,leaf senescence	Cytosol aminopeptidase family, N-terminal domain	Cytosol aminopeptidase family, N-terminal domain	-	#N/A	brown	268.514	-0.556463	0.00879735	-0.946993	8.09675e-11
FtPinG0002542800.01	K18857 alcohol dehydrogenase class-P [EC:1.1.1.1] | (RefSeq) alcohol dehydrogenase class-P-like (A)	PREDICTED: alcohol dehydrogenase class-P-like [Tarenaya hassleriana]	RecName: Full=Alcohol dehydrogenase; EC=1.1.1.1 {ECO:0000250|UniProtKB:P06525};	SubName: Full=alcohol dehydrogenase 1 {ECO:0000313|RefSeq:XP_016709745.1};	Alcohol dehydrogenase, class III	GO:0005737,cytoplasm; GO:0004022,alcohol dehydrogenase (NAD) activity; GO:0008270,zinc ion binding	Alanine dehydrogenase/PNT, C-terminal domain	Alanine dehydrogenase/PNT, C-terminal domain	-	C2	brown	268.163	-0.676738	0.000754555	-0.931798	8.35859e-10
FtPinG0002187400.01	K08492 syntaxin 18 | (RefSeq) syntaxin-81 (A)	t-SNARE [Corchorus olitorius]	RecName: Full=Syntaxin-81; Short=AtSYP81;	SubName: Full=t-SNARE {ECO:0000313|EMBL:OMO76281.1};	SNARE protein Syntaxin 18/UFE1	GO:0005783,endoplasmic reticulum; GO:0016021,integral component of membrane; GO:0031201,SNARE complex; GO:0006888,ER to Golgi vesicle-mediated transport; GO:0015031,protein transport; GO:0006890,retrograde vesicle-mediated transport, Golgi to ER	SNARE domain	SNARE domain	-	C4	brown	267.612	0.403611	0.069615	0.962255	3.41389e-12
FtPinG0009593600.01	K00228 coproporphyrinogen III oxidase [EC:1.3.3.3] | (RefSeq) oxygen-dependent coproporphyrinogen-III oxidase, chloroplastic-like (A)	oxygen-dependent coproporphyrinogen-III oxidase, chloroplastic-like [Chenopodium quinoa]	RecName: Full=Oxygen-dependent coproporphyrinogen-III oxidase, chloroplastic; Short=Coprogen oxidase; Short=Coproporphyrinogenase; EC=1.3.3.3; Flags: Precursor;	SubName: Full=Uncharacterized protein {ECO:0000313|EMBL:KCW47608.1};	Coproporphyrinogen III oxidase CPO/HEM13	GO:0009507,chloroplast; GO:0004109,coproporphyrinogen oxidase activity; GO:0042803,protein homodimerization activity; GO:0015995,chlorophyll biosynthetic process; GO:0006782,protoporphyrinogen IX biosynthetic process	Coproporphyrinogen III oxidase	Coproporphyrinogen III oxidase	-	C2	brown	267.25	-0.779656	3.09084e-05	-0.904757	1.7916e-08
FtPinG0008046100.01	--	PREDICTED: putative oxidoreductase TDA3 [Populus euphratica]	--	SubName: Full=FAD-dependent oxidoreductase family protein {ECO:0000313|EMBL:EOX91551.1};	Possible oxidoreductase	GO:0016491,oxidoreductase activity	Tryptophan halogenase	Tryptophan halogenase	-	C4	brown	267.235	0.869055	3.19206e-07	0.867981	3.43463e-07
FtPinG0007745500.01	--	hypothetical protein L484_027388 [Morus notabilis]	--	SubName: Full=Uncharacterized protein {ECO:0000313|EMBL:EXB38953.1};	Nuclear localization sequence binding protein	--	--	--	-	C4	brown	266.77	0.644685	0.00160516	0.934572	5.69646e-10
FtPinG0001019700.01	K06670 cohesin complex subunit SCC1 | (RefSeq) sister chromatid cohesion 1 protein 1-like isoform X1 (A)	uncharacterized protein LOC110731037 [Chenopodium quinoa]	--	SubName: Full=Uncharacterized protein {ECO:0000313|EMBL:OAY41624.1};	--	GO:0016021,integral component of membrane	--	--	-	C2	brown	266.669	-0.834335	2.58583e-06	-0.878974	1.5724e-07
FtPinG0003165000.01	--	PREDICTED: SNF1-related protein kinase regulatory subunit gamma-like PV42a [Beta vulgaris subsp. vulgaris]	RecName: Full=SNF1-related protein kinase regulatory subunit gamma-like PV42a; Short=AtPV42a; AltName: Full=AKIN subunit gamma-like PV42a; AltName: Full=CBS domain-containing protein CBSCBS4;	SubName: Full=Uncharacterized protein {ECO:0000313|EMBL:KNA12220.1};	5'-AMP-activated protein kinase, gamma subunit	GO:0003006,developmental process involved in reproduction; GO:0009553,embryo sac development; GO:0009555,pollen development; GO:0010183,pollen tube guidance; GO:0048443,stamen development	CBS domain	CBS domain	-	C4	brown	266.072	0.871362	2.72153e-07	0.864213	4.41904e-07
FtPinG0002392500.01	K14500 BR-signaling kinase [EC:2.7.11.1] | (RefSeq) probable serine/threonine-protein kinase At5g41260 (A)	PREDICTED: probable serine/threonine-protein kinase At5g41260 [Nelumbo nucifera]	RecName: Full=Serine/threonine-protein kinase BSK5 {ECO:0000305}; EC=2.7.11.1 {ECO:0000305}; AltName: Full=Brassinosteroid-signaling kinase 5 {ECO:0000303|PubMed:18653891};	SubName: Full=probable serine/threonine-protein kinase At5g41260 {ECO:0000313|RefSeq:XP_010256741.1};	--	GO:0005886,plasma membrane; GO:0009506,plasmodesma; GO:0005524,ATP binding; GO:0004675,transmembrane receptor protein serine/threonine kinase activity; GO:0009742,brassinosteroid mediated signaling pathway; GO:0007166,cell surface receptor signaling pathway; GO:0006468,protein phosphorylation; GO:0009737,response to abscisic acid; GO:0009409,response to cold; GO:0009651,response to salt stress	Tetratricopeptide repeat	Tetratricopeptide repeat	-	C2	brown	265.642	-0.712826	0.00028725	-0.92068	3.35787e-09
FtPinG0004217500.01	--	tetratricopeptide repeat-like protein [Sesuvium portulacastrum]	--	SubName: Full=Uncharacterized protein {ECO:0000313|EMBL:KNA25421.1};	--	--	Tetratricopeptide repeat	Tetratricopeptide repeat	-	C2	brown	264.81	-0.823004	4.62578e-06	-0.891611	5.80434e-08
FtPinG0005952300.01	K03327 multidrug resistance protein, MATE family | (RefSeq) protein DETOXIFICATION 27 (A)	Multi antimicrobial extrusion protein [Corchorus capsularis]	RecName: Full=Protein DETOXIFICATION 27 {ECO:0000303|PubMed:11739388}; Short=AtDTX27 {ECO:0000303|PubMed:11739388}; AltName: Full=Multidrug and toxic compound extrusion protein 27 {ECO:0000305}; Short=MATE protein 27 {ECO:0000305};	RecName: Full=Protein DETOXIFICATION {ECO:0000256|RuleBase:RU004914}; AltName: Full=Multidrug and toxic compound extrusion protein {ECO:0000256|RuleBase:RU004914};	Uncharacterized membrane protein, predicted efflux pump	GO:0016021,integral component of membrane; GO:0015297,antiporter activity; GO:0015238,drug transmembrane transporter activity; GO:0006855,drug transmembrane transport	MatE	MatE	-	C4	brown	264.282	0.434961	0.0487742	0.963515	2.48483e-12
FtPinG0004306100.01	K09489 heat shock 70kDa protein 4 | (RefSeq) heat shock 70 kDa protein 15-like (A)	unnamed protein product [Coffea canephora]	RecName: Full=Heat shock 70 kDa protein 14; AltName: Full=Heat shock protein 70-14; Short=AtHsp70-14; AltName: Full=Heat shock protein 91;	SubName: Full=Uncharacterized protein {ECO:0000313|EMBL:CDO98063.1};	Molecular chaperones HSP105/HSP110/SSE1, HSP70 superfamily	GO:0005737,cytoplasm; GO:0005829,cytosol; GO:0005634,nucleus; GO:0005886,plasma membrane; GO:0005524,ATP binding; GO:0046686,response to cadmium ion; GO:0009408,response to heat	MreB/Mbl protein	MreB/Mbl protein	-	C2	greenyellow	4010.8	-0.972076	2.02558e-13	0.995333	9.2154e-21
FtPinG0005771100.01	K01735 3-dehydroquinate synthase [EC:4.2.3.4] | (RefSeq) 3-dehydroquinate synthase, chloroplastic-like (A)	PREDICTED: 3-dehydroquinate synthase, chloroplastic-like [Juglans regia]	RecName: Full=3-dehydroquinate synthase, chloroplastic; EC=4.2.3.4; Flags: Precursor;	SubName: Full=3-dehydroquinate synthase, chloroplastic-like {ECO:0000313|RefSeq:XP_018834582.1};	Pentafunctional AROM protein	GO:0009570,chloroplast stroma; GO:0005768,endosome; GO:0005802,trans-Golgi network; GO:0003856,3-dehydroquinate synthase activity; GO:0046872,metal ion binding; GO:0009073,aromatic amino acid family biosynthetic process; GO:0009423,chorismate biosynthetic process; GO:0033587,shikimate biosynthetic process	3-dehydroquinate synthase	3-dehydroquinate synthase	-	#N/A	greenyellow	3997.52	-0.97035	3.55679e-13	0.995167	1.28305e-20
FtPinG0004886300.01	K03247 translation initiation factor 3 subunit H | (RefSeq) eukaryotic translation initiation factor 3 subunit H (A)	PREDICTED: eukaryotic translation initiation factor 3 subunit H isoform X2 [Beta vulgaris subsp. vulgaris]	RecName: Full=Eukaryotic translation initiation factor 3 subunit H {ECO:0000255|HAMAP-Rule:MF_03007}; Short=eIF3h {ECO:0000255|HAMAP-Rule:MF_03007}; AltName: Full=Eukaryotic translation initiation factor 3 subunit 3 {ECO:0000255|HAMAP-Rule:MF_03007}; AltName: Full=eIF-3-gamma; AltName: Full=eIF3 p38 subunit;	RecName: Full=Eukaryotic translation initiation factor 3 subunit H {ECO:0000256|HAMAP-Rule:MF_03007}; Short=eIF3h {ECO:0000256|HAMAP-Rule:MF_03007};	Translation initiation factor 3, subunit h (eIF-3h)	GO:0005829,cytosol; GO:0005852,eukaryotic translation initiation factor 3 complex; GO:0042788,polysomal ribosome; GO:0003743,translation initiation factor activity; GO:0009738,abscisic acid-activated signaling pathway; GO:0045948,positive regulation of translational initiation; GO:0009737,response to abscisic acid; GO:0009733,response to auxin; GO:0009749,response to glucose; GO:0034286,response …	JAB1/Mov34/MPN/PAD-1 ubiquitin protease	JAB1/Mov34/MPN/PAD-1 ubiquitin protease	-	C2	greenyellow	3996.36	-0.949696	4.97666e-11	0.995845	3.06041e-21
FtPinG0003571600.01	K00161 pyruvate dehydrogenase E1 component alpha subunit [EC:1.2.4.1] | (RefSeq) pyruvate dehydrogenase E1 component subunit alpha-3, chloroplastic (A)	pyruvate dehydrogenase [Dorcoceras hygrometricum]	RecName: Full=Pyruvate dehydrogenase E1 component subunit alpha-3, chloroplastic; EC=1.2.4.1; Flags: Precursor;	RecName: Full=Pyruvate dehydrogenase E1 component subunit alpha {ECO:0000256|RuleBase:RU361139}; EC=1.2.4.1 {ECO:0000256|RuleBase:RU361139};	Pyruvate dehydrogenase E1, alpha subunit	GO:0009507,chloroplast; GO:0009941,chloroplast envelope; GO:0009570,chloroplast stroma; GO:0004739,pyruvate dehydrogenase (acetyl-transferring) activity; GO:0006086,acetyl-CoA biosynthetic process from pyruvate; GO:0006096,glycolytic process	1-deoxy-D-xylulose-5-phosphate synthase	1-deoxy-D-xylulose-5-phosphate synthase	-	C2	greenyellow	3989.43	-0.961233	4.3831e-12	0.994477	4.54925e-20
FtPinG0009098700.01	K03242 translation initiation factor 2 subunit 3 | (RefSeq) eukaryotic translation initiation factor 2 subunit 3-like (A)	hypothetical protein B456_002G028500 [Gossypium raimondii]	RecName: Full=Elongation factor Tu, plastid; Short=EF-Tu;	SubName: Full=Uncharacterized protein {ECO:0000313|EMBL:KJB12636.1};	Translation initiation factor 2, gamma subunit (eIF-2gamma; GTPase)	GO:0009536,plastid; GO:0005525,GTP binding; GO:0003924,GTPase activity; GO:0003746,translation elongation factor activity	Elongation factor Tu GTP binding domain	Elongation factor Tu GTP binding domain	-	C2	greenyellow	3983.48	-0.961221	4.39578e-12	0.993896	1.17345e-19
FtPinG0006450000.01	K02160 acetyl-CoA carboxylase biotin carboxyl carrier protein | (RefSeq) biotin carboxyl carrier protein of acetyl-CoA carboxylase 1, chloroplastic-like (A)	biotin carboxyl carrier protein of acetyl-CoA carboxylase 1, chloroplastic-like [Chenopodium quinoa]	RecName: Full=Biotin carboxyl carrier protein of acetyl-CoA carboxylase 1, chloroplastic; Short=AtBCCP1; Short=BCCP-1; Flags: Precursor;	RecName: Full=Biotin carboxyl carrier protein of acetyl-CoA carboxylase {ECO:0000256|RuleBase:RU364072};	--	GO:0009317,acetyl-CoA carboxylase complex; GO:0009507,chloroplast; GO:0009941,chloroplast envelope; GO:0009570,chloroplast stroma; GO:0009536,plastid; GO:0003989,acetyl-CoA carboxylase activity; GO:0006633,fatty acid biosynthetic process	Glycine cleavage H-protein	Glycine cleavage H-protein	-	C2	greenyellow	3980.39	-0.963949	2.22178e-12	0.993807	1.34736e-19
FtPinG0006203600.01	K00605 aminomethyltransferase [EC:2.1.2.10] | (RefSeq) aminomethyltransferase, mitochondrial (A)	aminomethyltransferase, mitochondrial [Spinacia oleracea]	RecName: Full=Aminomethyltransferase, mitochondrial; EC=2.1.2.10; AltName: Full=Glycine cleavage system T protein; Short=GCVT; Flags: Precursor;	RecName: Full=Aminomethyltransferase {ECO:0000256|RuleBase:RU003981}; EC=2.1.2.10 {ECO:0000256|RuleBase:RU003981}; AltName: Full=Glycine cleavage system T protein {ECO:0000256|RuleBase:RU003981};	Aminomethyl transferase	GO:0005739,mitochondrion; GO:0004047,aminomethyltransferase activity; GO:0008483,transaminase activity; GO:0006546,glycine catabolic process	Sarcosine oxidase, gamma subunit family	Sarcosine oxidase, gamma subunit family	-	C2	greenyellow	3964.29	-0.971272	2.64398e-13	0.991973	1.57142e-18
FtPinG0002104700.01	K02160 acetyl-CoA carboxylase biotin carboxyl carrier protein | (RefSeq) biotin carboxyl carrier acetyl-CoA carboxylase (A)	uncharacterized protein LOC110795157 [Spinacia oleracea]	--	SubName: Full=Uncharacterized protein {ECO:0000313|EMBL:KNA11168.1};	--	--	RnfC Barrel sandwich hybrid domain	RnfC Barrel sandwich hybrid domain	-	C2	greenyellow	3962.49	-0.95093	3.94979e-11	0.994219	7.01748e-20
FtPinG0005666200.01	K10206 LL-diaminopimelate aminotransferase [EC:2.6.1.83] | (RefSeq) LL-diaminopimelate aminotransferase, chloroplastic (A)	PREDICTED: LL-diaminopimelate aminotransferase, chloroplastic isoform X2 [Theobroma cacao]	RecName: Full=LL-diaminopimelate aminotransferase, chloroplastic; Short=AtDAP-AT; Short=DAP-AT; Short=DAP-aminotransferase; Short=LL-DAP-aminotransferase; EC=2.6.1.83 {ECO:0000269|PubMed:16361515, ECO:0000269|PubMed:17583737}; AltName: Full=Protein ABERRANT GROWTH AND DEATH 2; Flags: Precursor;	SubName: Full=LL-diaminopimelate aminotransferase, chloroplastic isoform X2 {ECO:0000313|RefSeq:XP_016727596.1};	Kynurenine aminotransferase, glutamine transaminase K	GO:0009507,chloroplast; GO:0009570,chloroplast stroma; GO:0005507,copper ion binding; GO:0010285,L,L-diaminopimelate aminotransferase activity; GO:0030170,pyridoxal phosphate binding; GO:0008483,transaminase activity; GO:0009089,lysine biosynthetic process via diaminopimelate; GO:0009735,response to cytokinin; GO:0009862,systemic acquired resistance, salicylic acid mediated signaling pathway	Allinase	Allinase	-	C2	greenyellow	3959.19	-0.947208	7.79599e-11	0.994937	1.99713e-20
FtPinG0000576100.01	K05863 solute carrier family 25 (mitochondrial adenine nucleotide translocator), member 4/5/6/31 | (RefSeq) ADP,ATP carrier protein 3, mitochondrial (A)	PREDICTED: ADP,ATP carrier protein 3, mitochondrial [Fragaria vesca subsp. vesca]	RecName: Full=ADP,ATP carrier protein 3, mitochondrial; AltName: Full=ADP/ATP translocase 3; AltName: Full=Adenine nucleotide translocator 3; Short=ANT 3; Flags: Precursor;	SubName: Full=Uncharacterized protein {ECO:0000313|EMBL:KCW47236.1};	Mitochondrial ADP/ATP carrier proteins	GO:0009941,chloroplast envelope; GO:0016021,integral component of membrane; GO:0016020,membrane; GO:0005743,mitochondrial inner membrane; GO:0005739,mitochondrion; GO:0005471,ATP:ADP antiporter activity; GO:0015865,purine nucleotide transport; GO:0046902,regulation of mitochondrial membrane permeability	Mitochondrial carrier protein	Mitochondrial carrier protein	-	C2	greenyellow	3957.04	-0.969475	4.67333e-13	0.993251	3.04149e-19
FtPinG0008987300.01	K02898 large subunit ribosomal protein L26e | (RefSeq) 60S ribosomal protein L26-2-like (A)	PREDICTED: 60S ribosomal protein L26-2-like [Elaeis guineensis]	RecName: Full=60S ribosomal protein L26-2;	SubName: Full=60S ribosomal protein L26-1-like {ECO:0000313|RefSeq:XP_010279385.1};	60S ribosomal protein L26	GO:0022625,cytosolic large ribosomal subunit; GO:0022626,cytosolic ribosome; GO:0042788,polysomal ribosome; GO:0003723,RNA binding; GO:0003735,structural constituent of ribosome; GO:0002181,cytoplasmic translation; GO:0042273,ribosomal large subunit biogenesis	KOW motif	KOW motif	-	C2	greenyellow	3955.69	-0.972027	2.05913e-13	0.990937	4.96071e-18
FtPinG0002439900.01	K10771 AP endonuclease 1 [EC:4.2.99.18] | (RefSeq) uncharacterized protein LOC104803289 (A)	PREDICTED: glycosyltransferase-like KOBITO 1 [Vitis vinifera]	RecName: Full=Glycosyltransferase-like KOBITO 1 {ECO:0000303|PubMed:12215501, ECO:0000303|PubMed:22457425}; EC=2.4.1.- {ECO:0000305|PubMed:22457425}; AltName: Full=Protein ABA INSENSITIVE 8 {ECO:0000303|PubMed:14742875}; AltName: Full=Protein ELONGATION DEFECTIVE 1 {ECO:0000303|PubMed:10859181}; Flags: Precursor;	SubName: Full=Uncharacterized protein {ECO:0000313|EMBL:CBI17750.3};	--	GO:0005737,cytoplasm; GO:0005768,endosome; GO:0005576,extracellular region; GO:0005794,Golgi apparatus; GO:0009505,plant-type cell wall; GO:0005886,plasma membrane; GO:0005802,trans-Golgi network; GO:0016757,transferase activity, transferring glycosyl groups; GO:0009738,abscisic acid-activated signaling pathway; GO:0007049,cell cycle; GO:0030154,cell differentiation; GO:0051301,cell division; GO:…	Glycosyltransferase family 92	Glycosyltransferase family 92	-	#N/A	greenyellow	3954.36	-0.967508	8.39336e-13	0.992988	4.36861e-19
FtPinG0008486000.01	K07375 tubulin beta | (RefSeq) hypothetical protein (A)	hypothetical protein CICLE_v10004755mg [Citrus clementina]	RecName: Full=Tubulin beta-8 chain; AltName: Full=Beta-8-tubulin;	RecName: Full=Tubulin beta chain {ECO:0000256|RuleBase:RU000352};	Beta tubulin	GO:0005794,Golgi apparatus; GO:0016020,membrane; GO:0005874,microtubule; GO:0045298,tubulin complex; GO:0005525,GTP binding; GO:0003924,GTPase activity; GO:0005200,structural constituent of cytoskeleton; GO:0007017,microtubule-based process; GO:0009651,response to salt stress	Misato Segment II tubulin-like domain	Misato Segment II tubulin-like domain	-	C2	greenyellow	3949.88	-0.964166	2.09937e-12	0.991965	1.58716e-18
FtPinG0001659900.01	K11094 U2 small nuclear ribonucleoprotein B'' | (RefSeq) U2 small nuclear ribonucleoprotein B'' (A)	PREDICTED: U2 small nuclear ribonucleoprotein B'' [Nicotiana tomentosiformis]	RecName: Full=U2 small nuclear ribonucleoprotein B''; Short=U2 snRNP B'';	SubName: Full=U2 small nuclear ribonucleoprotein B''-like {ECO:0000313|RefSeq:XP_016512230.1};	Spliceosomal protein snRNP-U1A/U2B	GO:0015030,Cajal body; GO:0005737,cytoplasm; GO:0005654,nucleoplasm; GO:0005681,spliceosomal complex; GO:0005686,U2 snRNP; GO:0035614,snRNA stem-loop binding; GO:0000354,cis assembly of pre-catalytic spliceosome	RNA recognition motif. (a.k.a. RRM, RBD, or RNP domain)	RNA recognition motif. (a.k.a. RRM, RBD, or RNP domain)	-	C2	greenyellow	3945.77	-0.964768	1.79157e-12	0.993343	2.66969e-19
FtPinG0006254000.01	K12451 3,5-epimerase/4-reductase [EC:5.1.3.- 1.1.1.-] | (RefSeq) bifunctional dTDP-4-dehydrorhamnose 3,5-epimerase/dTDP-4-dehydrorhamnose reductase-like (A)	bifunctional dTDP-4-dehydrorhamnose 3,5-epimerase/dTDP-4-dehydrorhamnose reductase-like [Gossypium hirsutum]	RecName: Full=Bifunctional dTDP-4-dehydrorhamnose 3,5-epimerase/dTDP-4-dehydrorhamnose reductase {ECO:0000305}; EC=1.1.1.133 {ECO:0000269|PubMed:15020741}; EC=5.1.3.13 {ECO:0000269|PubMed:15020741}; AltName: Full=dTDP-L-rhamnose synthase;	SubName: Full=UDP-L-rhamnose synthase {ECO:0000313|EMBL:ACJ11713.1}; SubName: Full=bifunctional dTDP-4-dehydrorhamnose 3,5-epimerase/dTDP-4-dehydrorhamnose reductase-like {ECO:0000313|RefSeq:XP_016755597.1};	Putative NAD+-dependent epimerases	GO:0048046,apoplast; GO:0005829,cytosol; GO:0005886,plasma membrane; GO:0009506,plasmodesma; GO:0008830,dTDP-4-dehydrorhamnose 3,5-epimerase activity; GO:0008831,dTDP-4-dehydrorhamnose reductase activity; GO:0010489,UDP-4-keto-6-deoxy-glucose-3,5-epimerase activity; GO:0010490,UDP-4-keto-rhamnose-4-keto-reductase activity; GO:0071555,cell wall organization; GO:0019305,dTDP-rhamnose biosynthetic p…	Male sterility protein	Male sterility protein	-	C2	greenyellow	3945.26	-0.967266	8.99755e-13	0.989628	1.77888e-17
FtPinG0006517300.01	K02985 small subunit ribosomal protein S3e | (RefSeq) 40S ribosomal protein S3-3 (A)	PREDICTED: 40S ribosomal protein S3-3 [Ziziphus jujuba]	RecName: Full=40S ribosomal protein S3-3;	SubName: Full=Uncharacterized protein {ECO:0000313|EMBL:CBI20708.3};	40S ribosomal protein S3	GO:0005829,cytosol; GO:0022626,cytosolic ribosome; GO:0022627,cytosolic small ribosomal subunit; GO:0016020,membrane; GO:0005730,nucleolus; GO:0005634,nucleus; GO:0009506,plasmodesma; GO:0003684,damaged DNA binding; GO:0008534,oxidized purine nucleobase lesion DNA N-glycosylase activity; GO:0003723,RNA binding; GO:0003735,structural constituent of ribosome; GO:0002181,cytoplasmic translation; GO:…	KH domain	KH domain	-	C2	greenyellow	3944.71	-0.965491	1.47556e-12	0.99306	3.9606e-19
FtPinG0006610300.01	K14050 geranylgeranyl transferase type-2 subunit alpha [EC:2.5.1.60] | (RefSeq) geranylgeranyl transferase type-2 subunit alpha 2 (A)	PREDICTED: ras GTPase-activating protein-binding protein 1 [Beta vulgaris subsp. vulgaris]	RecName: Full=Nuclear transport factor 2; Short=NTF-2;	SubName: Full=Uncharacterized protein {ECO:0000313|EMBL:KNA19557.1};	RasGAP SH3 binding protein rasputin, contains NTF2 and RRM domains	GO:0005737,cytoplasm; GO:0015031,protein transport	RNA recognition motif. (a.k.a. RRM, RBD, or RNP domain)	RNA recognition motif. (a.k.a. RRM, RBD, or RNP domain)	-	C2	greenyellow	3936.37	-0.977915	2.23086e-14	0.991051	4.40135e-18
FtPinG0001656600.01	K02936 large subunit ribosomal protein L7Ae | (RefSeq) 60S ribosomal protein L7a-1 (A)	PREDICTED: 60S ribosomal protein L7a isoform X2 [Prunus mume]	RecName: Full=60S ribosomal protein L7a-2;	SubName: Full=Uncharacterized protein {ECO:0000313|EMBL:ONI19998.1};	60S ribosomal protein L7A	GO:0005840,ribosome; GO:0042254,ribosome biogenesis	Ribosomal protein L7Ae/L30e/S12e/Gadd45 family	Ribosomal protein L7Ae/L30e/S12e/Gadd45 family	-	C2	greenyellow	3934.54	-0.981024	5.34293e-15	0.991348	3.19607e-18
FtPinG0007312300.01	K01802 peptidylprolyl isomerase [EC:5.2.1.8] | (RefSeq) peptidyl-prolyl cis-trans isomerase CYP19-3 (A)	Cyclophilin-like peptidyl-prolyl cis-trans isomerase domain [Macleaya cordata]	RecName: Full=Peptidyl-prolyl cis-trans isomerase CYP19-3; Short=PPIase CYP19-3; EC=5.2.1.8; AltName: Full=Cyclophilin of 19 kDa 3; AltName: Full=Cyclophilin-4; AltName: Full=Rotamase cyclophilin-2;	RecName: Full=Peptidyl-prolyl cis-trans isomerase {ECO:0000256|RuleBase:RU363019}; Short=PPIase {ECO:0000256|RuleBase:RU363019}; EC=5.2.1.8 {ECO:0000256|RuleBase:RU363019};	Cyclophilin type peptidyl-prolyl cis-trans isomerase	GO:0005829,cytosol; GO:0005794,Golgi apparatus; GO:0005739,mitochondrion; GO:0016018,cyclosporin A binding; GO:0003755,peptidyl-prolyl cis-trans isomerase activity; GO:0006457,protein folding; GO:0046686,response to cadmium ion; GO:0007165,signal transduction	Cyclophilin type peptidyl-prolyl cis-trans isomerase/CLD	Cyclophilin type peptidyl-prolyl cis-trans isomerase/CLD	-	C2	greenyellow	3932.47	-0.965484	1.47828e-12	0.99114	4.00358e-18
FtPinG0009220700.01	K11251 histone H2A | (RefSeq) histone H2A-like (A)	PREDICTED: histone H2A-like [Nicotiana attenuata]	RecName: Full=Histone H2A;	RecName: Full=Histone H2A {ECO:0000256|RuleBase:RU003767};	Histone 2A	GO:0000786,nucleosome; GO:0005634,nucleus; GO:0003677,DNA binding; GO:0046982,protein heterodimerization activity	Histone-like transcription factor (CBF/NF-Y) and archaeal histone	Histone-like transcription factor (CBF/NF-Y) and archaeal histone	-	C2	greenyellow	3932.2	-0.961826	3.7942e-12	0.993673	1.65049e-19
FtPinG0001205200.01	K00794 6,7-dimethyl-8-ribityllumazine synthase [EC:2.5.1.78] | (RefSeq) 6,7-dimethyl-8-ribityllumazine synthase, chloroplastic-like (A)	PREDICTED: 6,7-dimethyl-8-ribityllumazine synthase, chloroplastic-like [Tarenaya hassleriana]	RecName: Full=6,7-dimethyl-8-ribityllumazine synthase, chloroplastic; Short=DMRL synthase; Short=LS; Short=Lumazine synthase; EC=2.5.1.78; Flags: Precursor;	RecName: Full=6,7-dimethyl-8-ribityllumazine synthase {ECO:0000256|RuleBase:RU003795}; Short=DMRL synthase {ECO:0000256|RuleBase:RU003795}; EC=2.5.1.78 {ECO:0000256|RuleBase:RU003795};	6,7-dimethyl-8-ribityllumazine synthase	GO:0009507,chloroplast; GO:0009570,chloroplast stroma; GO:0009349,riboflavin synthase complex; GO:0000906,6,7-dimethyl-8-ribityllumazine synthase activity; GO:0016740,transferase activity; GO:0009231,riboflavin biosynthetic process	6,7-dimethyl-8-ribityllumazine synthase	6,7-dimethyl-8-ribityllumazine synthase	-	C2	greenyellow	3931.92	-0.949214	5.43844e-11	0.993074	3.88539e-19
FtPinG0006904500.01	K02906 large subunit ribosomal protein L3 | (RefSeq) 50S ribosomal protein L3, chloroplastic (A)	PREDICTED: 50S ribosomal protein L3, chloroplastic [Beta vulgaris subsp. vulgaris]	RecName: Full=50S ribosomal protein L3, chloroplastic {ECO:0000303|PubMed:10874046}; AltName: Full=Chloroplastic large ribosomal subunit protein uL3c {ECO:0000303|PubMed:28007896}; Flags: Precursor;	SubName: Full=50S ribosomal protein L3P {ECO:0000313|EMBL:AES74325.1};	Mitochondrial/chloroplast ribosomal protein L3	GO:0009507,chloroplast; GO:0005840,ribosome; GO:0019843,rRNA binding; GO:0003735,structural constituent of ribosome; GO:0006412,translation	Ribosomal protein L3	Ribosomal protein L3	-	C2	greenyellow	3930.69	-0.949963	4.73633e-11	0.993822	1.31678e-19
FtPinG0001673300.01	--	PREDICTED: probable ATP synthase 24 kDa subunit, mitochondrial [Vitis vinifera]	RecName: Full=Probable ATP synthase 24 kDa subunit, mitochondrial; Flags: Precursor;	SubName: Full=Uncharacterized protein {ECO:0000313|EMBL:CBI21525.3};	--	GO:0009507,chloroplast; GO:0016020,membrane; GO:0005753,mitochondrial proton-transporting ATP synthase complex; GO:0005739,mitochondrion; GO:0005730,nucleolus; GO:0045263,proton-transporting ATP synthase complex, coupling factor F(o); GO:0050897,cobalt ion binding; GO:0005507,copper ion binding; GO:0008270,zinc ion binding; GO:0009555,pollen development; GO:0015992,NA	Mitochondrial ATP synthase subunit	Mitochondrial ATP synthase subunit	-	C2	greenyellow	3928.99	-0.944592	1.22171e-10	0.993349	2.64685e-19
FtPinG0001115100.01	K17428 large subunit ribosomal protein L47 | (RefSeq) 39S ribosomal protein L47, mitochondrial (A)	PREDICTED: 39S ribosomal protein L47, mitochondrial [Fragaria vesca subsp. vesca]	--	SubName: Full=39S ribosomal protein L47, mitochondrial {ECO:0000313|RefSeq:XP_008453113.1};	Mitochondrial/chloroplast ribosomal protein L4/L29	GO:0005761,mitochondrial ribosome; GO:0003735,structural constituent of ribosome; GO:0006412,translation	Ribosomal L29 protein	Ribosomal L29 protein	-	C2	greenyellow	3924.27	-0.950074	4.63955e-11	0.993147	3.51646e-19
FtPinG0007368500.01	--	hypothetical protein SOVF_216360, partial [Spinacia oleracea]	--	SubName: Full=Uncharacterized protein {ECO:0000313|EMBL:KNA02683.1}; Flags: Fragment;	--	GO:0016021,integral component of membrane	--	--	-	C2	greenyellow	3923.77	-0.970288	3.62764e-13	0.991157	3.92968e-18
FtPinG0001485900.01	K14396 polyadenylate-binding protein 2 | (RefSeq) polyadenylate-binding protein 2 isoform X1 (A)	polyadenylate-binding protein 2 isoform X1 [Prunus persica]	RecName: Full=Polyadenylate-binding protein 2 {ECO:0000303|PubMed:18479511}; Short=AtPabN2 {ECO:0000303|PubMed:18479511}; Short=AtPabN3 {ECO:0000303|PubMed:23334891}; Short=Poly(A)-binding protein 2 {ECO:0000303|PubMed:18479511}; AltName: Full=Nuclear poly(A)-binding protein 2 {ECO:0000305}; AltName: Full=Poly(A)-binding protein II {ECO:0000305}; Short=PABII {ECO:0000305};	SubName: Full=Uncharacterized protein {ECO:0000313|EMBL:EMJ07057.1};	Splicing factor RNPS1, SR protein superfamily	GO:0005737,cytoplasm; GO:0016607,nuclear speck; GO:0003723,RNA binding	RNA recognition motif. (a.k.a. RRM, RBD, or RNP domain)	RNA recognition motif. (a.k.a. RRM, RBD, or RNP domain)	-	C2	greenyellow	3921.27	-0.962733	3.03014e-12	0.991119	4.09585e-18
FtPinG0001337500.01	K15306 Ran-binding protein 1 | (RefSeq) ran-binding protein 1 homolog a-like (A)	Ran-binding protein 1-b-like protein [Morus notabilis]	RecName: Full=Ran-binding protein 1 homolog c;	SubName: Full=Ran-binding protein 1-b-like protein {ECO:0000313|EMBL:EXB94096.1};	Ran-binding protein RANBP1 and related RanBD domain proteins	GO:0005737,cytoplasm; GO:0005643,nuclear pore; GO:0005634,nucleus; GO:0008536,Ran GTPase binding; GO:0000082,G1/S transition of mitotic cell cycle; GO:0051028,mRNA transport; GO:0043547,positive regulation of GTPase activity; GO:0000060,protein import into nucleus, translocation; GO:0006405,RNA export from nucleus; GO:0007051,spindle organization; GO:0006511,ubiquitin-dependent protein catabolic …	WH1 domain	WH1 domain	-	C2	greenyellow	3920.87	-0.966634	1.07623e-12	0.991634	2.32673e-18
FtPinG0008708800.01	K02951 small subunit ribosomal protein S12e | (RefSeq) 40S ribosomal protein S12-like (A)	PREDICTED: 40S ribosomal protein S12-like [Ipomoea nil]	RecName: Full=40S ribosomal protein S12;	RecName: Full=40S ribosomal protein S12 {ECO:0000256|RuleBase:RU000670};	40S ribosomal protein S12	GO:0005840,ribosome; GO:0003735,structural constituent of ribosome; GO:0006412,translation	Ribosomal protein L7Ae/L30e/S12e/Gadd45 family	Ribosomal protein L7Ae/L30e/S12e/Gadd45 family	-	C2	greenyellow	3918.83	-0.962468	3.23823e-12	0.991092	4.21492e-18
FtPinG0007777800.01	K19893 glucan endo-1,3-beta-glucosidase 5/6 [EC:3.2.1.39] | (RefSeq) glucan endo-1,3-beta-glucosidase 6 (A)	PREDICTED: glucan endo-1,3-beta-glucosidase 6 [Prunus mume]	RecName: Full=Glucan endo-1,3-beta-glucosidase 6; EC=3.2.1.39; AltName: Full=(1->3)-beta-glucan endohydrolase 6; Short=(1->3)-beta-glucanase 6; AltName: Full=Beta-1,3-endoglucanase 6; Short=Beta-1,3-glucanase 6; Flags: Precursor;	SubName: Full=Uncharacterized protein {ECO:0000313|EMBL:EMJ23859.1};	--	GO:0031225,anchored component of membrane; GO:0046658,anchored component of plasma membrane; GO:0005886,plasma membrane; GO:0009506,plasmodesma; GO:0042973,glucan endo-1,3-beta-D-glucosidase activity; GO:0004553,hydrolase activity, hydrolyzing O-glycosyl compounds; GO:0030247,polysaccharide binding; GO:0005975,carbohydrate metabolic process; GO:0006952,defense response	X8 domain	X8 domain	-	C2	greenyellow	3918.58	-0.962615	3.12136e-12	0.990845	5.45844e-18
FtPinG0006897400.01	K00558 DNA (cytosine-5)-methyltransferase 1 [EC:2.1.1.37] | (RefSeq) DNA (cytosine-5)-methyltransferase 1B (A)	PREDICTED: DNA (cytosine-5)-methyltransferase 1B isoform X1 [Beta vulgaris subsp. vulgaris]	RecName: Full=DNA (cytosine-5)-methyltransferase 1B; Short=OsMET1b; EC=2.1.1.37; AltName: Full=DNA methyltransferase 1-2; Short=OsMET1-2;	RecName: Full=DNA (cytosine-5)-methyltransferase {ECO:0000256|PIRNR:PIRNR037404}; EC=2.1.1.37 {ECO:0000256|PIRNR:PIRNR037404};	--	GO:0005634,nucleus; GO:0003682,chromatin binding; GO:0003886,DNA (cytosine-5-)-methyltransferase activity; GO:0003677,DNA binding; GO:0010424,DNA methylation on cytosine within a CG sequence; GO:0010216,maintenance of DNA methylation	BAH domain	BAH domain	-	C2	greenyellow	3918.04	-0.966681	1.06198e-12	0.992039	1.45376e-18
FtPinG0001720200.01	K02932 large subunit ribosomal protein L5e | (RefSeq) 60S ribosomal protein L5-like (A)	60S ribosomal protein L5-like [Olea europaea var. sylvestris]	RecName: Full=60S ribosomal protein L5;	SubName: Full=60S ribosomal protein L5-like {ECO:0000313|RefSeq:XP_010273742.1};	60S ribosomal protein L5	GO:0005634,nucleus; GO:0005840,ribosome; GO:0008097,5S rRNA binding; GO:0003735,structural constituent of ribosome; GO:0006412,translation	Ribosomal L18 C-terminal region	Ribosomal L18 C-terminal region	-	C2	greenyellow	3915.7	-0.966427	1.14045e-12	0.988054	6.76546e-17
FtPinG0001142600.01	K00600 glycine hydroxymethyltransferase [EC:2.1.2.1] | (RefSeq) serine hydroxymethyltransferase 4 (A)	PREDICTED: serine hydroxymethyltransferase 4 [Gossypium raimondii]	RecName: Full=Serine hydroxymethyltransferase 4; Short=AtSHMT4; EC=2.1.2.1; AltName: Full=Glycine hydroxymethyltransferase 4; AltName: Full=Serine methylase 4;	RecName: Full=Serine hydroxymethyltransferase {ECO:0000256|RuleBase:RU000585}; EC=2.1.2.1 {ECO:0000256|RuleBase:RU000585};	Glycine/serine hydroxymethyltransferase	GO:0005829,cytosol; GO:0016020,membrane; GO:0005886,plasma membrane; GO:0009506,plasmodesma; GO:0004372,glycine hydroxymethyltransferase activity; GO:0030170,pyridoxal phosphate binding; GO:0007623,circadian rhythm; GO:0019264,glycine biosynthetic process from serine; GO:0046686,response to cadmium ion; GO:0035999,tetrahydrofolate interconversion	Serine hydroxymethyltransferase	Serine hydroxymethyltransferase	-	C2	greenyellow	3914.07	-0.96219	3.46972e-12	0.990536	7.4703e-18
FtPinG0008741900.01	--	PREDICTED: uncharacterized protein LOC107428788 isoform X1 [Ziziphus jujuba]	--	SubName: Full=Uncharacterized protein {ECO:0000313|EMBL:OMO55089.1};	--	--	--	--	-	C2	greenyellow	3911.41	-0.953202	2.54e-11	0.98997	1.29441e-17
FtPinG0009084100.01	K10703 very-long-chain (3R)-3-hydroxyacyl-CoA dehydratase [EC:4.2.1.134] | (RefSeq) very-long-chain (3R)-3-hydroxyacyl-CoA dehydratase PASTICCINO 2-like (A)	very-long-chain (3R)-3-hydroxyacyl-CoA dehydratase PASTICCINO 2-like [Chenopodium quinoa]	RecName: Full=Very-long-chain (3R)-3-hydroxyacyl-CoA dehydratase PASTICCINO 2 {ECO:0000305}; EC=4.2.1.134 {ECO:0000305|PubMed:18799749}; AltName: Full=3-hydroxyacyl-CoA dehydratase PASTICCINO 2; Short=AtPAS2; Short=HACD; Short=HCD; AltName: Full=Protein PEPINO; Short=PEP; AltName: Full=Protein tyrosine phosphatase-like protein;	SubName: Full=Uncharacterized protein {ECO:0000313|EMBL:PKI42103.1};	Protein tyrosine phosphatase-like protein PTPLA (contains Pro instead of catalytic Arg)	GO:0030176,integral component of endoplasmic reticulum membrane; GO:0005634,nucleus; GO:0102343,3-hydroxy-arachidoyl-CoA dehydratase activity; GO:0102344,3-hydroxy-behenoyl-CoA dehydratase activity; GO:0102345,3-hydroxy-lignoceroyl-CoA dehydratase activity; GO:0018812,3-hydroxyacyl-CoA dehydratase activity; GO:0102158,very-long-chain 3-hydroxyacyl-CoA dehydratase activity; GO:0030497,fatty acid e…	Protein tyrosine phosphatase-like protein, PTPLA	Protein tyrosine phosphatase-like protein, PTPLA	-	C2	greenyellow	3909.4	-0.96397	2.20963e-12	0.990448	8.16059e-18
FtPinG0004756900.01	K00627 pyruvate dehydrogenase E2 component (dihydrolipoamide acetyltransferase) [EC:2.3.1.12] | (RefSeq) dihydrolipoyllysine-residue acetyltransferase component 4 of pyruvate dehydrogenase complex, chloroplastic (A)	dihydrolipoyllysine-residue acetyltransferase component 4 of pyruvate dehydrogenase complex, chloroplastic [Jatropha curcas]	RecName: Full=Dihydrolipoyllysine-residue acetyltransferase component 4 of pyruvate dehydrogenase complex, chloroplastic; EC=2.3.1.12; AltName: Full=Dihydrolipoamide S-acetyltransferase component 4 of pyruvate dehydrogenase complex; AltName: Full=Pyruvate dehydrogenase complex component E2 4; Short=PDC-E2 4; Short=PDCE2 4; Short=plE2; Flags: Precursor;	RecName: Full=Dihydrolipoamide acetyltransferase component of pyruvate dehydrogenase complex {ECO:0000256|RuleBase:RU003423}; EC=2.3.1.- {ECO:0000256|RuleBase:RU003423};	Dihydrolipoamide acetyltransferase	GO:0009507,chloroplast; GO:0009941,chloroplast envelope; GO:0009570,chloroplast stroma; GO:0009534,chloroplast thylakoid; GO:0022626,cytosolic ribosome; GO:0016020,membrane; GO:0004742,dihydrolipoyllysine-residue acetyltransferase activity; GO:0006086,acetyl-CoA biosynthetic process from pyruvate; GO:0006096,glycolytic process	e3 binding domain	e3 binding domain	-	C2	greenyellow	3908.81	-0.960069	5.7793e-12	0.98982	1.49e-17
FtPinG0001121400.01	K09499 T-complex protein 1 subunit eta | (RefSeq) T-complex protein 1 subunit eta (A)	T-complex protein 1 subunit eta [Sesamum indicum]	RecName: Full=T-complex protein 1 subunit eta {ECO:0000303|PubMed:11599560}; Short=TCP-1-eta {ECO:0000303|PubMed:11599560}; AltName: Full=CCT-eta {ECO:0000303|PubMed:11599560}; AltName: Full=Chaperonin CCT7 {ECO:0000303|PubMed:21868675};	SubName: Full=Chaperonin Cpn60/TCP-1 {ECO:0000313|EMBL:OVA05844.1};	Chaperonin complex component, TCP-1 eta subunit (CCT7)	GO:0005832,chaperonin-containing T-complex; GO:0005829,cytosol; GO:0005524,ATP binding; GO:0044183,protein binding involved in protein folding; GO:0051082,unfolded protein binding; GO:0006458,'de novo' protein folding; GO:0061077,chaperone-mediated protein folding; GO:0046686,response to cadmium ion	TCP-1/cpn60 chaperonin family	TCP-1/cpn60 chaperonin family	-	C2	greenyellow	3908.42	-0.962771	3.00136e-12	0.988499	4.72522e-17
FtPinG0007453000.01	K01876 aspartyl-tRNA synthetase [EC:6.1.1.12] | (RefSeq) aspartate--tRNA ligase 2, cytoplasmic (A)	PREDICTED: aspartate--tRNA ligase, cytoplasmic-like [Erythranthe guttata]	RecName: Full=Aspartate--tRNA ligase 2, cytoplasmic {ECO:0000305}; EC=6.1.1.12 {ECO:0000305}; AltName: Full=Aspartyl-tRNA synthetase {ECO:0000305}; Short=AspRS {ECO:0000305}; AltName: Full=Protein IMPAIRED IN BABA-INDUCED DISEASE IMMUNITY 1 {ECO:0000303|PubMed:24776930};	SubName: Full=Uncharacterized protein {ECO:0000313|EMBL:EYU29160.1};	Aspartyl-tRNA synthetase	GO:0005829,cytosol; GO:0005783,endoplasmic reticulum; GO:0004815,aspartate-tRNA ligase activity; GO:0005524,ATP binding; GO:0003677,DNA binding; GO:0046872,metal ion binding; GO:0006422,aspartyl-tRNA aminoacylation; GO:0050832,defense response to fungus; GO:0046686,response to cadmium ion	tRNA synthetases class II core domain (F)	tRNA synthetases class II core domain (F)	-	#N/A	greenyellow	3908.22	-0.940774	2.26646e-10	0.991756	2.02343e-18
FtPinG0006065600.01	K10691 E3 ubiquitin-protein ligase UBR4 [EC:2.3.2.27] | (RefSeq) LOC109762802; auxin transport protein BIG (A)	PREDICTED: GDSL esterase/lipase At1g71250-like [Juglans regia]	RecName: Full=GDSL esterase/lipase At1g71250; EC=3.1.1.-; AltName: Full=Extracellular lipase At1g71250; Flags: Precursor;	SubName: Full=GDSL esterase/lipase At1g71250-like {ECO:0000313|RefSeq:XP_018850374.1};	--	GO:0005576,extracellular region; GO:0016298,lipase activity; GO:0016042,lipid catabolic process	GDSL-like Lipase/Acylhydrolase	GDSL-like Lipase/Acylhydrolase	-	C2	greenyellow	3906.14	-0.947486	7.42345e-11	0.992457	8.72873e-19
FtPinG0008636600.01	K03921 acyl-[acyl-carrier-protein] desaturase [EC:1.14.19.2 1.14.19.11 1.14.19.26] | (RefSeq) stearoyl-[acyl-carrier-protein] 9-desaturase, chloroplastic-like (A)	stearoyl-[acyl-carrier-protein]	RecName: Full=Stearoyl-[acyl-carrier-protein] 9-desaturase, chloroplastic; Short=Stearoyl-ACP desaturase; EC=1.14.19.2 {ECO:0000250|UniProtKB:P22337}; AltName: Full=Acyl-[acyl-carrier-protein] desaturase; Flags: Precursor;	RecName: Full=Acyl-[acyl-carrier-protein] desaturase {ECO:0000256|RuleBase:RU000582}; EC=1.14.19.- {ECO:0000256|RuleBase:RU000582};	--	GO:0009507,chloroplast; GO:0045300,acyl-[acyl-carrier-protein] desaturase activity; GO:0046872,metal ion binding; GO:0102786,stearoyl-[acp] desaturase activity; GO:0006633,fatty acid biosynthetic process	Fatty acid desaturase	Fatty acid desaturase	-	#N/A	greenyellow	3905.5	-0.951456	3.57263e-11	0.991538	2.58961e-18
FtPinG0002412600.01	K01412 mitochondrial-processing peptidase subunit alpha [EC:3.4.24.64] | (RefSeq) mitochondrial-processing peptidase subunit alpha (A)	PREDICTED: mitochondrial-processing peptidase subunit alpha [Vitis vinifera]	RecName: Full=Mitochondrial-processing peptidase subunit alpha; EC=3.4.24.64; AltName: Full=Alpha-MPP; AltName: Full=Ubiquinol-cytochrome-c reductase subunit II; EC=1.10.2.2; Flags: Precursor;	SubName: Full=Uncharacterized protein {ECO:0000313|EMBL:CBI27974.3};	Mitochondrial processing peptidase, alpha subunit	GO:0005743,mitochondrial inner membrane; GO:0070469,respiratory chain; GO:0046872,metal ion binding; GO:0004222,metalloendopeptidase activity; GO:0008121,ubiquinol-cytochrome-c reductase activity	Peptidase M16 inactive domain	Peptidase M16 inactive domain	-	C2	greenyellow	3902.77	-0.957143	1.11846e-11	0.991679	2.21081e-18
FtPinG0003659400.01	K14847 ribosome production factor 2 | (RefSeq) ribosome production factor 2 homolog (A)	Brix domain containing protein [Trema orientalis]	RecName: Full=Ribosome production factor 2 homolog; AltName: Full=Brix domain-containing protein 1 homolog; AltName: Full=Ribosome biogenesis protein RPF2 homolog;	SubName: Full=Uncharacterized protein {ECO:0000313|EMBL:KJB16675.1};	Protein required for biogenesis of the ribosomal 60S subunit	GO:0005730,nucleolus; GO:0019843,rRNA binding; GO:0000463,maturation of LSU-rRNA from tricistronic rRNA transcript (SSU-rRNA, 5.8S rRNA, LSU-rRNA); GO:0000027,ribosomal large subunit assembly	Brix domain	Brix domain	-	#N/A	greenyellow	3901.93	-0.966954	9.83391e-13	0.989909	1.37163e-17
FtPinG0002596300.01	K00161 pyruvate dehydrogenase E1 component alpha subunit [EC:1.2.4.1] | (RefSeq) pyruvate dehydrogenase E1 component subunit alpha-3, chloroplastic (A)	pyruvate dehydrogenase [Dorcoceras hygrometricum]	RecName: Full=Pyruvate dehydrogenase E1 component subunit alpha-3, chloroplastic; EC=1.2.4.1; Flags: Precursor;	RecName: Full=Pyruvate dehydrogenase E1 component subunit alpha {ECO:0000256|RuleBase:RU361139}; EC=1.2.4.1 {ECO:0000256|RuleBase:RU361139};	Pyruvate dehydrogenase E1, alpha subunit	GO:0009507,chloroplast; GO:0009941,chloroplast envelope; GO:0009570,chloroplast stroma; GO:0004739,pyruvate dehydrogenase (acetyl-transferring) activity; GO:0006086,acetyl-CoA biosynthetic process from pyruvate; GO:0006096,glycolytic process	1-deoxy-D-xylulose-5-phosphate synthase	1-deoxy-D-xylulose-5-phosphate synthase	-	#N/A	greenyellow	3901.91	-0.961012	4.62155e-12	0.990525	7.55731e-18
FtPinG0007129900.01	K03246 translation initiation factor 3 subunit I | (RefSeq) eukaryotic translation initiation factor 3 subunit I-like (A)	eukaryotic translation initiation factor 3 subunit I-like [Durio zibethinus]	RecName: Full=Eukaryotic translation initiation factor 3 subunit I {ECO:0000255|HAMAP-Rule:MF_03008}; Short=eIF3i {ECO:0000255|HAMAP-Rule:MF_03008}; AltName: Full=Eukaryotic translation initiation factor 3 subunit 2 {ECO:0000255|HAMAP-Rule:MF_03008}; AltName: Full=TGF-beta receptor-interacting protein 1; Short=TRIP-1; AltName: Full=eIF-3-beta {ECO:0000255|HAMAP-Rule:MF_03008}; AltName: Full=eIF3 …	RecName: Full=Eukaryotic translation initiation factor 3 subunit I {ECO:0000256|HAMAP-Rule:MF_03008, ECO:0000256|SAAS:SAAS00338492}; Short=eIF3i {ECO:0000256|HAMAP-Rule:MF_03008};	Translation initiation factor 3, subunit i (eIF-3i)/TGF-beta receptor-interacting protein (TRIP-1)	GO:0080008,Cul4-RING E3 ubiquitin ligase complex; GO:0005829,cytosol; GO:0005852,eukaryotic translation initiation factor 3 complex; GO:0003743,translation initiation factor activity; GO:0046686,response to cadmium ion; GO:0009651,response to salt stress	Partner and localizer of BRCA2 WD40 domain	Partner and localizer of BRCA2 WD40 domain	-	C2	greenyellow	3901.77	-0.970319	3.59209e-13	0.990115	1.12836e-17
FtPinG0008169500.01	K13412 calcium-dependent protein kinase [EC:2.7.11.1] | (RefSeq) hypothetical protein (A)	PREDICTED: stomatin-like protein 2, mitochondrial [Beta vulgaris subsp. vulgaris]	RecName: Full=Hypersensitive-induced response protein 3; Short=AtHIR3;	SubName: Full=Uncharacterized protein {ECO:0000313|EMBL:KMT16443.1};	Prohibitins and stomatins of the PID superfamily	GO:0016020,membrane; GO:0005739,mitochondrion; GO:0005886,plasma membrane; GO:0009506,plasmodesma; GO:0005774,vacuolar membrane; GO:0005773,vacuole; GO:0002239,response to oomycetes	C-terminal region of band_7	C-terminal region of band_7	-	C2	greenyellow	3901.1	-0.954076	2.13113e-11	0.992146	1.27872e-18
FtPinG0009551900.01	K00213 7-dehydrocholesterol reductase [EC:1.3.1.21] | (RefSeq) 7-dehydrocholesterol reductase (A)	7-dehydrocholesterol reductase [Morus notabilis]	RecName: Full=7-dehydrocholesterol reductase; Short=7-DHC reductase; EC=1.3.1.21; AltName: Full=Protein DWARF 5; AltName: Full=Sterol Delta(7)-reductase;	SubName: Full=7-dehydrocholesterol reductase {ECO:0000313|EMBL:EXB37443.1};	Sterol reductase/lamin B receptor	GO:0005789,endoplasmic reticulum membrane; GO:0005794,Golgi apparatus; GO:0016021,integral component of membrane; GO:0005886,plasma membrane; GO:0047598,7-dehydrocholesterol reductase activity; GO:0009918,sterol delta7 reductase activity; GO:0016132,brassinosteroid biosynthetic process; GO:0006695,cholesterol biosynthetic process	Ergosterol biosynthesis ERG4/ERG24 family	Ergosterol biosynthesis ERG4/ERG24 family	-	C2	greenyellow	3900.06	-0.966362	1.16136e-12	0.988814	3.63371e-17
FtPinG0007952800.01	K02988 small subunit ribosomal protein S5 | (RefSeq) uncharacterized LOC100267778 (A)	PREDICTED: uncharacterized protein LOC100267778 [Vitis vinifera]	RecName: Full=30S ribosomal protein S5, chloroplastic; Flags: Precursor;	SubName: Full=Uncharacterized protein {ECO:0000313|EMBL:CCB47370.1};	Ribosomal protein S5	GO:0009507,chloroplast; GO:0009570,chloroplast stroma; GO:0009534,chloroplast thylakoid; GO:0009535,chloroplast thylakoid membrane; GO:0016020,membrane; GO:0005763,mitochondrial small ribosomal subunit; GO:0005634,nucleus; GO:0009579,thylakoid; GO:0019843,rRNA binding; GO:0003735,structural constituent of ribosome; GO:0009955,adaxial/abaxial pattern specification; GO:1901259,chloroplast rRNA proc…	Ribosomal protein S5, N-terminal domain	Ribosomal protein S5, N-terminal domain	-	C2	greenyellow	3898.34	-0.963241	2.66525e-12	0.991983	1.55403e-18
FtPinG0000907100.01	--	hypothetical protein VITISV_007011 [Vitis vinifera]	--	SubName: Full=Uncharacterized protein {ECO:0000313|EMBL:CAN79115.1};	--	GO:0005840,ribosome; GO:0003735,structural constituent of ribosome; GO:0006412,translation	Protein of unknown function (DUF1666)	Protein of unknown function (DUF1666)	-	C2	greenyellow	3898.16	-0.950319	4.43224e-11	0.991198	3.76226e-18
FtPinG0008851500.01	K01845 glutamate-1-semialdehyde 2,1-aminomutase [EC:5.4.3.8] | (RefSeq) glutamate-1-semialdehyde 2,1-aminomutase, chloroplastic-like (A)	glutamate-1-semialdehyde 2,1-aminomutase, chloroplastic-like [Chenopodium quinoa]	RecName: Full=Glutamate-1-semialdehyde 2,1-aminomutase, chloroplastic; Short=GSA; EC=5.4.3.8; AltName: Full=Glutamate-1-semialdehyde aminotransferase; Short=GSA-AT; Flags: Precursor;	SubName: Full=Uncharacterized protein {ECO:0000313|EMBL:KNA20267.1};	Acetylornithine aminotransferase	GO:0009507,chloroplast; GO:0042286,glutamate-1-semialdehyde 2,1-aminomutase activity; GO:0030170,pyridoxal phosphate binding; GO:0008483,transaminase activity; GO:0015995,chlorophyll biosynthetic process; GO:0006782,protoporphyrinogen IX biosynthetic process	Aminotransferase class-III	Aminotransferase class-III	-	C2	greenyellow	3896.65	-0.973771	1.12452e-13	0.990733	6.1224e-18
FtPinG0009606100.01	K17785 mitofilin | (RefSeq) MICOS complex subunit MIC60 (A)	PREDICTED: MICOS complex subunit MIC60 [Nelumbo nucifera]	--	SubName: Full=MICOS complex subunit MIC60 {ECO:0000313|RefSeq:XP_010261197.1, ECO:0000313|RefSeq:XP_010261198.1};	--	GO:0016021,integral component of membrane; GO:0005743,mitochondrial inner membrane	Mitochondrial inner membrane protein	Mitochondrial inner membrane protein	-	#N/A	greenyellow	3894.41	-0.960569	5.13729e-12	0.989506	1.98643e-17
FtPinG0001854500.01	K00645 [acyl-carrier-protein] S-malonyltransferase [EC:2.3.1.39] | (RefSeq) malonyl CoA-acyl carrier protein transacylase (A)	malonyl-CoA:ACP transacylase [Camellia oleifera]	--	SubName: Full=Malonyl-CoA:ACP transacylase {ECO:0000313|EMBL:AIL29212.1};	Malonyl-CoA:ACP transacylase	GO:0004314,[acyl-carrier-protein] S-malonyltransferase activity; GO:0008152,metabolic process	Starter unit:ACP transacylase in aflatoxin biosynthesis	Starter unit:ACP transacylase in aflatoxin biosynthesis	-	C2	greenyellow	3893.43	-0.955882	1.46594e-11	0.989677	1.70087e-17
FtPinG0001003800.01	K00162 pyruvate dehydrogenase E1 component beta subunit [EC:1.2.4.1] | (RefSeq) pyruvate dehydrogenase E1 component subunit beta-3, chloroplastic (A)	hypothetical protein CDL15_Pgr019111 [Punica granatum]	RecName: Full=Pyruvate dehydrogenase E1 component subunit beta-3, chloroplastic; EC=1.2.4.1; Flags: Precursor;	SubName: Full=Uncharacterized protein {ECO:0000313|EMBL:OWM85487.1};	Pyruvate dehydrogenase E1, beta subunit	GO:0009507,chloroplast; GO:0009941,chloroplast envelope; GO:0004739,pyruvate dehydrogenase (acetyl-transferring) activity; GO:0008270,zinc ion binding; GO:0006096,glycolytic process; GO:0048868,pollen tube development	Transketolase, C-terminal domain	Transketolase, C-terminal domain	-	C2	greenyellow	3892.78	-0.964256	2.05081e-12	0.988293	5.58778e-17
FtPinG0004826500.01	--	hypothetical protein CICLE_v10012288mg [Citrus clementina]	--	SubName: Full=Uncharacterized protein {ECO:0000313|EMBL:ESR42886.1};	--	GO:0016021,integral component of membrane	Protein of unknown function (DUF1191)	Protein of unknown function (DUF1191)	-	C2	greenyellow	3889.91	-0.944221	1.29982e-10	0.99126	3.51764e-18
FtPinG0008603600.01	K03386 peroxiredoxin (alkyl hydroperoxide reductase subunit C) [EC:1.11.1.15] | (RefSeq) 2-Cys peroxiredoxin BAS1, chloroplastic (A)	PREDICTED: 2-Cys peroxiredoxin BAS1, chloroplastic [Beta vulgaris subsp. vulgaris]	RecName: Full=2-Cys peroxiredoxin BAS1, chloroplastic; Short=2-Cys Prx A; Short=2-Cys peroxiredoxin A; EC=1.11.1.15 {ECO:0000269|PubMed:12084836}; AltName: Full=Thiol-specific antioxidant protein A; Flags: Precursor;	SubName: Full=Uncharacterized protein {ECO:0000313|EMBL:EMJ03643.1};	Alkyl hydroperoxide reductase, thiol specific antioxidant and related enzymes	GO:0048046,apoplast; GO:0009507,chloroplast; GO:0009941,chloroplast envelope; GO:0009570,chloroplast stroma; GO:0010319,stromule; GO:0009579,thylakoid; GO:0004601,peroxidase activity; GO:0051920,peroxiredoxin activity; GO:0045454,cell redox homeostasis; GO:0042742,defense response to bacterium; GO:0009409,response to cold	C-terminal domain of 1-Cys peroxiredoxin	C-terminal domain of 1-Cys peroxiredoxin	-	C2	greenyellow	3889.69	-0.968194	6.8711e-13	0.99041	8.46964e-18
FtPinG0001372300.01	K02912 large subunit ribosomal protein L32e | (RefSeq) 60S ribosomal protein L32-1-like (A)	60S ribosomal protein L32-1-like isoform X14 [Cucurbita moschata]	RecName: Full=60S ribosomal protein L32-1;	SubName: Full=60S ribosomal protein L32, putative {ECO:0000313|EMBL:EEF28882.1};	60S ribosomal protein L32	GO:0005829,cytosol; GO:0022625,cytosolic large ribosomal subunit; GO:0022626,cytosolic ribosome; GO:0005730,nucleolus; GO:0042788,polysomal ribosome; GO:0003735,structural constituent of ribosome; GO:0006412,translation	Ribosomal protein L32	Ribosomal protein L32	-	C2	greenyellow	3888.64	-0.962459	3.24522e-12	0.988926	3.30317e-17
FtPinG0004080400.01	K20721 reticulon-1 | (RefSeq) reticulon-like protein B1 (A)	PREDICTED: reticulon-like protein B2 [Beta vulgaris subsp. vulgaris]	RecName: Full=Reticulon-like protein B2; Short=AtRTNLB2; AltName: Full=VirB2-interacting protein 2;	RecName: Full=Reticulon-like protein {ECO:0000256|RuleBase:RU363132};	Reticulon	GO:0005783,endoplasmic reticulum; GO:0005789,endoplasmic reticulum membrane; GO:0071782,endoplasmic reticulum tubular network; GO:0005794,Golgi apparatus; GO:0071458,integral component of cytoplasmic side of endoplasmic reticulum membrane; GO:0005886,plasma membrane; GO:0071786,endoplasmic reticulum tubular network organization	Reticulon	Reticulon	-	C2	greenyellow	3886.62	-0.953847	2.23219e-11	0.988457	4.88961e-17
FtPinG0008043000.01	K00326 cytochrome-b5 reductase [EC:1.6.2.2] | (RefSeq) NADH-cytochrome b5 reductase-like protein (A)	PREDICTED: NADH-cytochrome b5 reductase-like protein [Pyrus x bretschneideri]	RecName: Full=NADH-cytochrome b5 reductase-like protein; Short=B5R; EC=1.6.2.2;	RecName: Full=NADH-cytochrome b5 reductase {ECO:0000256|RuleBase:RU361226}; EC=1.6.2.2 {ECO:0000256|RuleBase:RU361226};	NADH-cytochrome b-5 reductase	GO:0005794,Golgi apparatus; GO:0005758,mitochondrial intermembrane space; GO:0005739,mitochondrion; GO:0009505,plant-type cell wall; GO:0005507,copper ion binding; GO:0004128,cytochrome-b5 reductase activity, acting on NAD(P)H; GO:0009651,response to salt stress	Ferric reductase NAD binding domain	Ferric reductase NAD binding domain	-	C2	greenyellow	3883.16	-0.947993	6.78299e-11	0.990511	7.665e-18
FtPinG0006252900.01	K11843 ubiquitin carboxyl-terminal hydrolase 14 [EC:3.4.19.12] | (RefSeq) ubiquitin carboxyl-terminal hydrolase 6 (A)	PREDICTED: ubiquitin carboxyl-terminal hydrolase 6 [Vitis vinifera]	RecName: Full=Ubiquitin carboxyl-terminal hydrolase 6; EC=3.4.19.12; AltName: Full=Deubiquitinating enzyme 6; Short=AtUBP6; AltName: Full=Ubiquitin thioesterase 6; AltName: Full=Ubiquitin-specific-processing protease 6;	SubName: Full=Uncharacterized protein {ECO:0000313|EMBL:CBI35978.3};	Ubiquitin-specific protease	GO:0005634,nucleus; GO:0009506,plasmodesma; GO:0005516,calmodulin binding; GO:0036459,thiol-dependent ubiquitinyl hydrolase activity; GO:0016579,protein deubiquitination; GO:0006511,ubiquitin-dependent protein catabolic process	Ubiquitin carboxyl-terminal hydrolase	Ubiquitin carboxyl-terminal hydrolase	-	#N/A	greenyellow	3880.68	-0.964051	2.16369e-12	0.989604	1.81753e-17
FtPinG0007806500.01	K02372 3-hydroxyacyl-[acyl-carrier-protein] dehydratase [EC:4.2.1.59] | (RefSeq) uncharacterized protein LOC110799193 (A)	uncharacterized protein LOC110799193 [Spinacia oleracea]	--	SubName: Full=Uncharacterized protein {ECO:0000313|EMBL:KNA16996.1};	--	GO:0005737,cytoplasm; GO:0016836,hydro-lyase activity; GO:0006633,fatty acid biosynthetic process	Thioesterase superfamily	Thioesterase superfamily	-	C2	greenyellow	3880.44	-0.974836	7.6182e-14	0.988185	6.09464e-17
FtPinG0008190900.01	K22390 acid phosphatase type 7 | (RefSeq) bifunctional purple acid phosphatase 26-like (A)	bifunctional purple acid phosphatase 26-like [Chenopodium quinoa]	RecName: Full=Bifunctional purple acid phosphatase 26; Includes: RecName: Full=Acid phosphatase; EC=3.1.3.2; Includes: RecName: Full=Peroxidase; EC=1.11.1.7; Flags: Precursor;	RecName: Full=Purple acid phosphatase {ECO:0000256|RuleBase:RU361203}; EC=3.1.3.2 {ECO:0000256|RuleBase:RU361203};	Purple acid phosphatase	GO:0005829,cytosol; GO:0009505,plant-type cell wall; GO:0005773,vacuole; GO:0003993,acid phosphatase activity; GO:0046872,metal ion binding; GO:0004601,peroxidase activity; GO:0042744,hydrogen peroxide catabolic process; GO:0055062,phosphate ion homeostasis	Iron/zinc purple acid phosphatase-like protein C	Iron/zinc purple acid phosphatase-like protein C	-	C2	greenyellow	3880.24	-0.940143	2.50036e-10	0.990162	1.07885e-17
FtPinG0004309900.01	K05917 sterol 14-demethylase [EC:1.14.13.70] | (RefSeq) sterol 14-demethylase-like (A)	PREDICTED: sterol 14-demethylase-like [Ziziphus jujuba]	RecName: Full=Sterol 14-demethylase; EC=1.14.13.70; AltName: Full=Cytochrome P450 51A2; AltName: Full=Cytochrome P450 51G1; Short=AtCYP51; AltName: Full=Obtusifoliol 14-demethylase; AltName: Full=Protein EMBRYO DEFECTIVE 1738;	SubName: Full=Uncharacterized protein {ECO:0000313|EMBL:EMJ23436.1};	Cytochrome P450	GO:0005783,endoplasmic reticulum; GO:0005794,Golgi apparatus; GO:0016021,integral component of membrane; GO:0005886,plasma membrane; GO:0020037,heme binding; GO:0005506,iron ion binding; GO:0008168,methyltransferase activity; GO:0008398,sterol 14-demethylase activity; GO:0016126,sterol biosynthetic process	Cytochrome P450	Cytochrome P450	-	C2	greenyellow	3879.52	-0.94377	1.40052e-10	0.990563	7.27394e-18
FtPinG0005084700.01	K00033 6-phosphogluconate dehydrogenase [EC:1.1.1.44 1.1.1.343] | (RefSeq) 6-phosphogluconate dehydrogenase, decarboxylating 2, chloroplastic (A)	hypothetical protein BVRB_5g099510 [Beta vulgaris subsp. vulgaris]	RecName: Full=6-phosphogluconate dehydrogenase, decarboxylating 2, chloroplastic; EC=1.1.1.44; Flags: Precursor;	RecName: Full=6-phosphogluconate dehydrogenase, decarboxylating {ECO:0000256|RuleBase:RU000485}; EC=1.1.1.44 {ECO:0000256|RuleBase:RU000485};	6-phosphogluconate dehydrogenase	GO:0009507,chloroplast; GO:0004616,phosphogluconate dehydrogenase (decarboxylating) activity; GO:0019521,D-gluconate metabolic process; GO:0055114,oxidation-reduction process; GO:0006098,pentose-phosphate shunt	NAD binding domain of 6-phosphogluconate dehydrogenase	NAD binding domain of 6-phosphogluconate dehydrogenase	-	C2	greenyellow	3878.58	-0.969337	4.87403e-13	0.988869	3.46711e-17
FtPinG0007670200.01	K06174 ATP-binding cassette, sub-family E, member 1 | (RefSeq) ABC transporter E family member 2 (A)	ABC transporter E family member 2 [Momordica charantia]	RecName: Full=ABC transporter E family member 2; Short=ABC transporter ABCE.2; Short=AtABCE2; AltName: Full=RNase L inhibitor-like protein 2; Short=AtRLI2; Short=AthaRLI2;	SubName: Full=Uncharacterized protein {ECO:0000313|EMBL:CBI29193.3};	RNAse L inhibitor, ABC superfamily	GO:0005622,intracellular; GO:0016020,membrane; GO:0051539,4 iron, 4 sulfur cluster binding; GO:0005524,ATP binding; GO:0016887,ATPase activity; GO:0005506,iron ion binding; GO:0043024,ribosomal small subunit binding; GO:0005215,transporter activity; GO:0000054,ribosomal subunit export from nucleus; GO:0006413,translational initiation; GO:0006415,translational termination	4Fe-4S double cluster binding domain	4Fe-4S double cluster binding domain	-	#N/A	greenyellow	3873.64	-0.963317	2.61411e-12	0.988255	5.76317e-17
FtPinG0003243300.01	K09496 T-complex protein 1 subunit delta | (RefSeq) T-complex protein 1 subunit delta (A)	PREDICTED: T-complex protein 1 subunit delta [Cucumis melo]	RecName: Full=T-complex protein 1 subunit delta {ECO:0000303|PubMed:11599560}; Short=TCP-1-delta {ECO:0000303|PubMed:11599560}; AltName: Full=CCT-delta {ECO:0000303|PubMed:11599560}; AltName: Full=Chaperonin CCT4 {ECO:0000305};	RecName: Full=T-complex protein 1 subunit delta {ECO:0000256|RuleBase:RU004192};	Chaperonin complex component, TCP-1 delta subunit (CCT4)	GO:0005832,chaperonin-containing T-complex; GO:0005829,cytosol; GO:0005524,ATP binding; GO:0044183,protein binding involved in protein folding; GO:0051082,unfolded protein binding; GO:0006458,'de novo' protein folding; GO:0061077,chaperone-mediated protein folding; GO:0046686,response to cadmium ion	TCP-1/cpn60 chaperonin family	TCP-1/cpn60 chaperonin family	-	C2	greenyellow	3872.72	-0.964938	1.71243e-12	0.986478	2.18239e-16
FtPinG0001883100.01	K12733 peptidyl-prolyl cis-trans isomerase-like 1 [EC:5.2.1.8] | (RefSeq) peptidyl-prolyl cis-trans isomerase CYP18-2 (A)	hypothetical protein CDL15_Pgr003238 [Punica granatum]	RecName: Full=Peptidyl-prolyl cis-trans isomerase CYP18-2; Short=PPIase CYP18-2; EC=5.2.1.8; AltName: Full=Cyclophilin of 18 kDa 2; AltName: Full=Cyclophilin-18-2;	RecName: Full=Peptidyl-prolyl cis-trans isomerase {ECO:0000256|RuleBase:RU363019}; Short=PPIase {ECO:0000256|RuleBase:RU363019}; EC=5.2.1.8 {ECO:0000256|RuleBase:RU363019};	Cyclophilin type peptidyl-prolyl cis-trans isomerase	GO:0005829,cytosol; GO:0003755,peptidyl-prolyl cis-trans isomerase activity; GO:0006457,protein folding	Cyclophilin type peptidyl-prolyl cis-trans isomerase/CLD	Cyclophilin type peptidyl-prolyl cis-trans isomerase/CLD	-	C2	greenyellow	3870.79	-0.952875	2.71065e-11	0.9895	1.99742e-17
FtPinG0001107600.01	K02975 small subunit ribosomal protein S25e | (RefSeq) 40S ribosomal protein S25-4-like (A)	PREDICTED: 40S ribosomal protein S25-3 [Ricinus communis]	RecName: Full=40S ribosomal protein S25-4;	SubName: Full=40S ribosomal protein S25, putative {ECO:0000313|EMBL:EEF46590.1};	40S ribosomal protein S25	GO:0022626,cytosolic ribosome; GO:0022627,cytosolic small ribosomal subunit; GO:0003735,structural constituent of ribosome	MarR family	MarR family	-	C2	greenyellow	3870.7	-0.976048	4.78918e-14	0.987464	1.06732e-16
FtPinG0000956600.01	K15030 translation initiation factor 3 subunit M | (RefSeq) eukaryotic translation initiation factor 3 subunit M-like (A)	eukaryotic translation initiation factor 3 subunit M-like [Chenopodium quinoa]	--	RecName: Full=Eukaryotic translation initiation factor 3 subunit M {ECO:0000256|HAMAP-Rule:MF_03012}; Short=eIF3m {ECO:0000256|HAMAP-Rule:MF_03012};	Uncharacterized conserved protein, contains PCI domain	GO:0016282,eukaryotic 43S preinitiation complex; GO:0033290,eukaryotic 48S preinitiation complex; GO:0005852,eukaryotic translation initiation factor 3 complex; GO:0003743,translation initiation factor activity; GO:0001731,formation of translation preinitiation complex; GO:0006446,regulation of translational initiation	PCI domain	PCI domain	-	C2	greenyellow	3870.42	-0.974982	7.21241e-14	0.988534	4.58899e-17
FtPinG0008089300.01	K02133 F-type H+-transporting ATPase subunit beta [EC:3.6.3.14] | (RefSeq) ATP synthase subunit beta, mitochondrial-like (A)	PREDICTED: ATP synthase subunit beta, mitochondrial-like [Solanum lycopersicum]	RecName: Full=ATP synthase subunit beta, mitochondrial; EC=3.6.3.14; Flags: Precursor;	RecName: Full=ATP synthase subunit beta {ECO:0000256|RuleBase:RU003553}; EC=3.6.3.14 {ECO:0000256|RuleBase:RU003553};	F0F1-type ATP synthase, beta subunit	GO:0000275,mitochondrial proton-transporting ATP synthase complex, catalytic core F(1); GO:0005524,ATP binding; GO:0046933,proton-transporting ATP synthase activity, rotational mechanism; GO:0015986,ATP synthesis coupled proton transport	ATP synthase alpha/beta family, beta-barrel domain	ATP synthase alpha/beta family, beta-barrel domain	-	C2	greenyellow	3869.05	-0.968928	5.52024e-13	0.988284	5.63075e-17
FtPinG0008981100.01	K09498 T-complex protein 1 subunit zeta | (RefSeq) T-complex protein 1 subunit zeta 1 (A)	hypothetical protein CRG98_004015 [Punica granatum]	RecName: Full=T-complex protein 1 subunit zeta 1 {ECO:0000303|PubMed:11599560}; Short=TCP-1-zeta 1 {ECO:0000303|PubMed:11599560}; AltName: Full=CCT-zeta 1 {ECO:0000303|PubMed:11599560}; AltName: Full=Chaperonin CCT6A {ECO:0000305};	SubName: Full=Uncharacterized protein {ECO:0000313|EMBL:PKI75614.1};	Chaperonin complex component, TCP-1 zeta subunit (CCT6)	GO:0005832,chaperonin-containing T-complex; GO:0005737,cytoplasm; GO:0005829,cytosol; GO:0016020,membrane; GO:0005524,ATP binding; GO:0044183,protein binding involved in protein folding; GO:0051082,unfolded protein binding; GO:0006458,'de novo' protein folding; GO:0061077,chaperone-mediated protein folding; GO:0046686,response to cadmium ion; GO:0010043,response to zinc ion	TCP-1/cpn60 chaperonin family	TCP-1/cpn60 chaperonin family	-	C2	greenyellow	3868.16	-0.961473	4.13549e-12	0.986511	2.13226e-16
FtPinG0004565500.01	K02932 large subunit ribosomal protein L5e | (RefSeq) 60S ribosomal protein L5 (A)	PREDICTED: 60S ribosomal protein L5 [Ipomoea nil]	RecName: Full=60S ribosomal protein L5;	SubName: Full=Uncharacterized protein {ECO:0000313|EMBL:OAY59249.1};	60S ribosomal protein L5	GO:0005634,nucleus; GO:0005840,ribosome; GO:0008097,5S rRNA binding; GO:0003735,structural constituent of ribosome; GO:0006412,translation	Ribosomal L18 C-terminal region	Ribosomal L18 C-terminal region	-	C2	greenyellow	3867.37	-0.969615	4.47476e-13	0.987242	1.25933e-16
FtPinG0002438100.01	K13421 uridine monophosphate synthetase [EC:2.4.2.10 4.1.1.23] | (RefSeq) uridine 5'-monophosphate synthase-like (A)	uridine 5'-monophosphate synthase-like [Chenopodium quinoa]	RecName: Full=Uridine 5'-monophosphate synthase; Short=UMP synthase; Includes: RecName: Full=Orotate phosphoribosyltransferase; Short=OPRTase; EC=2.4.2.10; Includes: RecName: Full=Orotidine 5'-phosphate decarboxylase; EC=4.1.1.23; AltName: Full=OMPdecase;	SubName: Full=Uncharacterized protein {ECO:0000313|EMBL:KNA10014.1};	Uridine 5'- monophosphate synthase/orotate phosphoribosyltransferase	GO:0005829,cytosol; GO:0004588,orotate phosphoribosyltransferase activity; GO:0004590,orotidine-5'-phosphate decarboxylase activity; GO:0006207,'de novo' pyrimidine nucleobase biosynthetic process; GO:0044205,'de novo' UMP biosynthetic process; GO:0016036,cellular response to phosphate starvation; GO:0046686,response to cadmium ion	Phosphoribosyl transferase domain	Phosphoribosyl transferase domain	-	C2	greenyellow	3867.1	-0.971724	2.27846e-13	0.989672	1.70865e-17
FtPinG0009335600.01	K03768 peptidyl-prolyl cis-trans isomerase B (cyclophilin B) [EC:5.2.1.8] | (RefSeq) photosynthetic NDH subunit of lumenal location 5, chloroplastic (A)	PREDICTED: photosynthetic NDH subunit of lumenal location 5, chloroplastic [Nelumbo nucifera]	RecName: Full=Photosynthetic NDH subunit of lumenal location 5, chloroplastic {ECO:0000303|PubMed:21785130}; AltName: Full=Cyclophilin of 20 kDa 2; AltName: Full=Peptidyl-prolyl cis-trans isomerase CYP20-2; Short=PPIase CYP20-2; EC=5.2.1.8; AltName: Full=Rotamase CYP20-2; AltName: Full=Thylakoid lumen PPIase of 20 kDa; Short=TLP20; Flags: Precursor;	RecName: Full=Peptidyl-prolyl cis-trans isomerase {ECO:0000256|RuleBase:RU363019}; Short=PPIase {ECO:0000256|RuleBase:RU363019}; EC=5.2.1.8 {ECO:0000256|RuleBase:RU363019};	Peptidyl-prolyl cis-trans isomerase	GO:0009507,chloroplast; GO:0009533,chloroplast stromal thylakoid; GO:0009534,chloroplast thylakoid; GO:0009535,chloroplast thylakoid membrane; GO:0009579,thylakoid; GO:0031977,thylakoid lumen; GO:0003755,peptidyl-prolyl cis-trans isomerase activity; GO:0043424,protein histidine kinase binding; GO:0010275,NAD(P)H dehydrogenase complex assembly; GO:0006457,protein folding	Cyclophilin type peptidyl-prolyl cis-trans isomerase/CLD	Cyclophilin type peptidyl-prolyl cis-trans isomerase/CLD	-	C2	greenyellow	3867.05	-0.964692	1.82808e-12	0.988564	4.47636e-17
FtPinG0004384400.01	K13210 far upstream element-binding protein | (RefSeq) far upstream element-binding protein 1 (A)	far upstream element-binding protein 1 [Prunus persica]	RecName: Full=Protein BTR1 {ECO:0000303|PubMed:18762309}; AltName: Full=Binding to ToMV RNA 1 {ECO:0000303|PubMed:18762309};	SubName: Full=Uncharacterized protein {ECO:0000313|EMBL:ONH91453.1};	K-homology type RNA binding proteins	GO:0005737,cytoplasm; GO:0003729,mRNA binding; GO:0046719,regulation by virus of viral protein levels in host cell; GO:0009735,response to cytokinin; GO:0008380,RNA splicing	KH domain	KH domain	-	C2	greenyellow	3866.32	-0.942954	1.60075e-10	0.989791	1.53066e-17
FtPinG0000463700.01	K15283 solute carrier family 35, member E1 | (RefSeq) xylulose 5-phosphate/phosphate translocator, chloroplastic (A)	Triose phosphate/phosphoenolpyruvate translocator [Trema orientalis]	RecName: Full=Xylulose 5-phosphate/phosphate translocator, chloroplastic; Short=Xul-5-P/phosphate translocator; Flags: Precursor;	SubName: Full=Xylulose 5-phosphate/phosphate translocator {ECO:0000313|EMBL:EXB70637.1};	Glucose-6-phosphate/phosphate and phosphoenolpyruvate/phosphate antiporter	GO:0009941,chloroplast envelope; GO:0031969,chloroplast membrane; GO:0016021,integral component of membrane; GO:0009536,plastid; GO:0015120,phosphoglycerate transmembrane transporter activity; GO:0071917,triose-phosphate transmembrane transporter activity; GO:0015713,phosphoglycerate transmembrane transport; GO:0035436,triose phosphate transmembrane transport	EamA-like transporter family	EamA-like transporter family	-	C2	greenyellow	3866.05	-0.967055	9.55377e-13	0.985874	3.29685e-16
FtPinG0005478900.01	K00940 nucleoside-diphosphate kinase [EC:2.7.4.6] | (RefSeq) nucleoside diphosphate kinase 2, chloroplastic (A)	PREDICTED: nucleoside diphosphate kinase 2, chloroplastic [Juglans regia]	RecName: Full=Nucleoside diphosphate kinase 2, chloroplastic; EC=2.7.4.6; AltName: Full=Nucleoside diphosphate kinase II; Short=NDK II; Short=NDP kinase II; Short=NDPK II; Contains: RecName: Full=Nucleoside diphosphate kinase 2 high molecular weight; Contains: RecName: Full=Nucleoside diphosphate kinase 2 low molecular weight; Flags: Precursor;	SubName: Full=nucleoside diphosphate kinase 2, chloroplastic {ECO:0000313|RefSeq:XP_018814792.1};	Nucleoside diphosphate kinase	GO:0009507,chloroplast; GO:0005524,ATP binding; GO:0046872,metal ion binding; GO:0004550,nucleoside diphosphate kinase activity; GO:0006241,CTP biosynthetic process; GO:0006183,GTP biosynthetic process; GO:0006228,UTP biosynthetic process	Nucleoside diphosphate kinase	Nucleoside diphosphate kinase	-	C2	greenyellow	3864.28	-0.975195	6.65517e-14	0.989365	2.25273e-17
FtPinG0009246400.01	K04078 chaperonin GroES | (RefSeq) 10 kDa chaperonin 1, chloroplastic-like (A)	10 kDa chaperonin 1, chloroplastic-like [Chenopodium quinoa]	RecName: Full=10 kDa chaperonin 1, chloroplastic {ECO:0000305}; Flags: Precursor;	SubName: Full=Uncharacterized protein {ECO:0000313|EnsemblPlants:Solyc01g088610.2.1};	Mitochondrial chaperonin	GO:0009507,chloroplast; GO:0005759,mitochondrial matrix; GO:0051087,chaperone binding; GO:0046872,metal ion binding; GO:0051082,unfolded protein binding; GO:0051085,chaperone cofactor-dependent protein refolding; GO:0006986,response to unfolded protein	Chaperonin 10 Kd subunit	Chaperonin 10 Kd subunit	-	C2	greenyellow	3863.16	-0.947965	6.81738e-11	0.9909	5.15824e-18
FtPinG0006776600.01	K01889 phenylalanyl-tRNA synthetase alpha chain [EC:6.1.1.20] | (RefSeq) phenylalanine--tRNA ligase alpha subunit, cytoplasmic (A)	PREDICTED: phenylalanine--tRNA ligase alpha subunit, cytoplasmic [Prunus mume]	RecName: Full=Phenylalanine--tRNA ligase alpha subunit, cytoplasmic {ECO:0000305}; EC=6.1.1.20 {ECO:0000305}; AltName: Full=Phenylalanyl-tRNA synthetase alpha subunit {ECO:0000305}; Short=PheRS {ECO:0000305};	SubName: Full=Uncharacterized protein {ECO:0000313|EMBL:ONH91171.1};	Phenylalanyl-tRNA synthetase, beta subunit	GO:0005829,cytosol; GO:0009328,phenylalanine-tRNA ligase complex; GO:0005524,ATP binding; GO:0004826,phenylalanine-tRNA ligase activity; GO:0000049,tRNA binding; GO:0006432,phenylalanyl-tRNA aminoacylation	tRNA synthetase class II core domain (G, H, P, S and T)	tRNA synthetase class II core domain (G, H, P, S and T)	-	C2	greenyellow	3863.14	-0.958718	7.88561e-12	0.987857	7.89573e-17
FtPinG0007263400.01	K02358 elongation factor Tu | (RefSeq) elongation factor Tu, mitochondrial (A)	PREDICTED: elongation factor Tu, mitochondrial [Ricinus communis]	RecName: Full=Elongation factor Tu, mitochondrial; Flags: Precursor;	RecName: Full=Elongation factor Tu {ECO:0000256|RuleBase:RU004061};	Mitochondrial translation elongation factor Tu	GO:0005618,cell wall; GO:0005739,mitochondrion; GO:0005524,ATP binding; GO:0050897,cobalt ion binding; GO:0005525,GTP binding; GO:0003924,GTPase activity; GO:0003746,translation elongation factor activity; GO:0008270,zinc ion binding; GO:0046686,response to cadmium ion	50S ribosome-binding GTPase	50S ribosome-binding GTPase	-	C2	greenyellow	3863.13	-0.968684	5.93902e-13	0.987132	1.36555e-16
FtPinG0003477100.01	K01586 diaminopimelate decarboxylase [EC:4.1.1.20] | (RefSeq) diaminopimelate decarboxylase 2, chloroplastic-like (A)	diaminopimelate decarboxylase 2, chloroplastic-like [Chenopodium quinoa]	RecName: Full=Diaminopimelate decarboxylase 2, chloroplastic; Short=DAP decarboxylase 2; Short=DAPDC 2; EC=4.1.1.20; Flags: Precursor;	SubName: Full=Uncharacterized protein {ECO:0000313|EMBL:CCB60489.1};	Ornithine decarboxylase	GO:0009507,chloroplast; GO:0009570,chloroplast stroma; GO:0005829,cytosol; GO:0008836,diaminopimelate decarboxylase activity; GO:0009089,lysine biosynthetic process via diaminopimelate	Alanine racemase, N-terminal domain	Alanine racemase, N-terminal domain	-	C2	greenyellow	3861.83	-0.958263	8.73584e-12	0.985272	4.89036e-16
FtPinG0004403000.01	K02975 small subunit ribosomal protein S25e | (RefSeq) 40S ribosomal protein S25-4-like (A)	Ribosomal_S25 domain-containing protein [Cephalotus follicularis]	RecName: Full=40S ribosomal protein S25-4;	SubName: Full=Ribosomal_S25 domain-containing protein {ECO:0000313|EMBL:GAV58245.1};	40S ribosomal protein S25	GO:0022626,cytosolic ribosome; GO:0022627,cytosolic small ribosomal subunit; GO:0003735,structural constituent of ribosome	MarR family	MarR family	-	C2	greenyellow	3861.73	-0.981671	3.85226e-15	0.987639	9.34064e-17
FtPinG0008010600.01	K02898 large subunit ribosomal protein L26e | (RefSeq) 60S ribosomal protein L26-1 (A)	PREDICTED: 60S ribosomal protein L26-1 [Malus domestica]	RecName: Full=60S ribosomal protein L26-1;	SubName: Full=Ribosomal protein L26/L24P {ECO:0000313|EMBL:OVA06527.1};	60S ribosomal protein L26	GO:0009507,chloroplast; GO:0005829,cytosol; GO:0022625,cytosolic large ribosomal subunit; GO:0022626,cytosolic ribosome; GO:0016020,membrane; GO:0005730,nucleolus; GO:0005634,nucleus; GO:0005886,plasma membrane; GO:0042788,polysomal ribosome; GO:0005774,vacuolar membrane; GO:0003729,mRNA binding; GO:0003723,RNA binding; GO:0003735,structural constituent of ribosome; GO:0002181,cytoplasmic transla…	KOW motif	KOW motif	-	C2	greenyellow	3861.29	-0.971365	2.565e-13	0.986228	2.59377e-16
FtPinG0000467200.01	K17710 pentatricopeptide repeat domain-containing protein 1 | (RefSeq) pentatricopeptide repeat-containing protein At5g25630-like (A)	pentatricopeptide repeat-containing protein At1g60770-like [Hevea brasiliensis]	RecName: Full=Pentatricopeptide repeat-containing protein At1g60770;	SubName: Full=Uncharacterized protein {ECO:0000313|EMBL:EEF02858.2};	FOG: PPR repeat	GO:0043231,intracellular membrane-bounded organelle; GO:0005739,mitochondrion; GO:0004519,endonuclease activity; GO:0003723,RNA binding; GO:0009451,RNA modification	Region in Clathrin and VPS	Region in Clathrin and VPS	-	C2	greenyellow	3861.03	-0.960695	4.98523e-12	0.985347	4.65914e-16
FtPinG0002821400.01	K11251 histone H2A | (RefSeq) probable histone H2A variant 3 (A)	PREDICTED: probable histone H2A variant 3 [Gossypium raimondii]	RecName: Full=Probable histone H2A variant 3; AltName: Full=H2A.F/Z 3; AltName: Full=HTA9;	RecName: Full=Histone H2A {ECO:0000256|RuleBase:RU003767};	Histone 2A	GO:0000790,nuclear chromatin; GO:0000786,nucleosome; GO:0005773,vacuole; GO:0003677,DNA binding; GO:0046982,protein heterodimerization activity; GO:0006342,chromatin silencing; GO:0042742,defense response to bacterium; GO:0009266,response to temperature stimulus	Histone-like transcription factor (CBF/NF-Y) and archaeal histone	Histone-like transcription factor (CBF/NF-Y) and archaeal histone	-	#N/A	greenyellow	3860.97	-0.956922	1.17352e-11	0.987657	9.21469e-17
FtPinG0009843700.01	K02880 large subunit ribosomal protein L17e | (RefSeq) 60S ribosomal protein L17-2 (A)	PREDICTED: 60S ribosomal protein L17-2 [Beta vulgaris subsp. vulgaris]	RecName: Full=60S ribosomal protein L17-2;	SubName: Full=Uncharacterized protein {ECO:0000313|EMBL:KOM25460.1};	60S ribosomal protein L22	GO:0022625,cytosolic large ribosomal subunit; GO:0022626,cytosolic ribosome; GO:0016020,membrane; GO:0005730,nucleolus; GO:0009506,plasmodesma; GO:0042788,polysomal ribosome; GO:0005773,vacuole; GO:0003735,structural constituent of ribosome; GO:0006412,translation	Ribosomal protein L22p/L17e	Ribosomal protein L22p/L17e	-	C2	greenyellow	3860.42	-0.977051	3.20135e-14	0.987605	9.59043e-17
FtPinG0000686000.01	K15263 cell growth-regulating nucleolar protein | (RefSeq) UBP1-associated proteins 1C (A)	PREDICTED: UBP1-associated proteins 1C [Vitis vinifera]	RecName: Full=UBP1-associated proteins 1C;	SubName: Full=Uncharacterized protein {ECO:0000313|EMBL:CCB51431.1};	Cell growth-regulating nucleolar protein	GO:0005634,nucleus; GO:0003723,RNA binding; GO:0008270,zinc ion binding	Zinc-finger double-stranded RNA-binding	Zinc-finger double-stranded RNA-binding	-	C2	greenyellow	3858.88	-0.980516	6.85339e-15	0.987313	1.19454e-16
FtPinG0006101500.01	K02983 small subunit ribosomal protein S30e | (RefSeq) 40S ribosomal protein S30 (A)	PREDICTED: 40S ribosomal protein S30 [Beta vulgaris subsp. vulgaris]	RecName: Full=40S ribosomal protein S30;	RecName: Full=40S ribosomal protein S30 {ECO:0000256|RuleBase:RU364011};	Ubiquitin-like/40S ribosomal S30 protein fusion	GO:0022627,cytosolic small ribosomal subunit; GO:0005730,nucleolus; GO:0003735,structural constituent of ribosome; GO:0006412,translation	Ribosomal protein S30	Ribosomal protein S30	-	C2	greenyellow	3858.46	-0.961878	3.74686e-12	0.9874	1.11962e-16
FtPinG0007132300.01	K03260 translation initiation factor 4G | (RefSeq) eukaryotic translation initiation factor (A)	hypothetical protein VITISV_013807 [Vitis vinifera]	RecName: Full=Eukaryotic translation initiation factor isoform 4G-1; Short=eIF(iso)4G-1;	SubName: Full=Uncharacterized protein {ECO:0000313|EMBL:CAN70546.1};	Translation initiation factor 4F, ribosome/mRNA-bridging subunit (eIF-4G)	GO:0005737,cytoplasm; GO:0005829,cytosol; GO:0005634,nucleus; GO:0003729,mRNA binding; GO:0003743,translation initiation factor activity; GO:0006417,regulation of translation	MA3 domain	MA3 domain	-	#N/A	greenyellow	3857.3	-0.945292	1.08566e-10	0.989306	2.37475e-17
FtPinG0004197000.01	K01179 endoglucanase [EC:3.2.1.4] | (RefSeq) endoglucanase 17 (A)	PREDICTED: endoglucanase 17 [Beta vulgaris subsp. vulgaris]	RecName: Full=Endoglucanase 17; EC=3.2.1.4; AltName: Full=Endo-1,4-beta glucanase 17; Flags: Precursor;	RecName: Full=Endoglucanase {ECO:0000256|RuleBase:RU361166}; EC=3.2.1.4 {ECO:0000256|RuleBase:RU361166};	--	GO:0005576,extracellular region; GO:0008810,cellulase activity; GO:0071555,cell wall organization; GO:0030245,cellulose catabolic process	Glycosyl hydrolase family 9	Glycosyl hydrolase family 9	-	C2	greenyellow	3857.03	-0.961947	3.68392e-12	0.989087	2.87519e-17
FtPinG0001194500.01	--	PREDICTED: uncharacterized protein LOC104888977 [Beta vulgaris subsp. vulgaris]	--	SubName: Full=Uncharacterized protein {ECO:0000313|EMBL:KNA15839.1};	--	GO:0016021,integral component of membrane	GDP-fucose protein O-fucosyltransferase	GDP-fucose protein O-fucosyltransferase	-	C2	greenyellow	3856.92	-0.95189	3.2862e-11	0.989323	2.33922e-17
FtPinG0009198700.01	K07277 outer membrane protein insertion porin family | (RefSeq) uncharacterized protein LOC100191859 (A)	PREDICTED: protein TOC75-3, chloroplastic-like [Gossypium raimondii]	RecName: Full=Protein TOC75-3, chloroplastic; AltName: Full=75 kDa translocon at the outer-envelope-membrane of chloroplasts 3; Short=AtTOC75-III; Flags: Precursor;	SubName: Full=Uncharacterized protein {ECO:0000313|EMBL:KJB55824.1};	--	GO:0009507,chloroplast; GO:0009941,chloroplast envelope; GO:0031359,integral component of chloroplast outer membrane; GO:0016020,membrane; GO:0009536,plastid; GO:0010006,Toc complex; GO:0061927,TOC-TIC supercomplex I; GO:0005774,vacuolar membrane; GO:0015450,P-P-bond-hydrolysis-driven protein transmembrane transporter activity; GO:0009658,chloroplast organization; GO:0048598,embryonic morphogenes…	Surface antigen variable number repeat	Surface antigen variable number repeat	-	C2	greenyellow	3854.8	-0.97387	1.0852e-13	0.986974	1.5335e-16
FtPinG0005897900.01	K02926 large subunit ribosomal protein L4 | (RefSeq) uncharacterized protein LOC109008557 (A)	PREDICTED: uncharacterized protein LOC109008557 [Juglans regia]	RecName: Full=50S ribosomal protein L4, chloroplastic;	SubName: Full=uncharacterized protein LOC109008557 {ECO:0000313|RefSeq:XP_018844243.1, ECO:0000313|RefSeq:XP_018844244.1};	Mitochondrial/chloroplast ribosomal protein L4	GO:0009507,chloroplast; GO:0022626,cytosolic ribosome; GO:0003723,RNA binding; GO:0019843,rRNA binding; GO:0003735,structural constituent of ribosome; GO:0006412,translation	Ribosomal protein L4/L1 family	Ribosomal protein L4/L1 family	-	#N/A	greenyellow	3853.84	-0.956794	1.20631e-11	0.989912	1.36761e-17
FtPinG0008637400.01	K03921 acyl-[acyl-carrier-protein] desaturase [EC:1.14.19.2 1.14.19.11 1.14.19.26] | (RefSeq) stearoyl-[acyl-carrier-protein] 9-desaturase, chloroplastic-like (A)	stearoyl-[acyl-carrier-protein]	RecName: Full=Stearoyl-[acyl-carrier-protein] 9-desaturase, chloroplastic; Short=Stearoyl-ACP desaturase; EC=1.14.19.2 {ECO:0000250|UniProtKB:P22337}; AltName: Full=Acyl-[acyl-carrier-protein] desaturase; Flags: Precursor;	RecName: Full=Acyl-[acyl-carrier-protein] desaturase {ECO:0000256|RuleBase:RU000582}; EC=1.14.19.- {ECO:0000256|RuleBase:RU000582};	--	GO:0009507,chloroplast; GO:0045300,acyl-[acyl-carrier-protein] desaturase activity; GO:0046872,metal ion binding; GO:0102786,stearoyl-[acp] desaturase activity; GO:0006633,fatty acid biosynthetic process	Fatty acid desaturase	Fatty acid desaturase	-	C2	greenyellow	3853.75	-0.951191	3.75829e-11	0.990543	7.42362e-18
FtPinG0005021800.01	K07151 dolichyl-diphosphooligosaccharide---protein glycosyltransferase [EC:2.4.99.18] | (RefSeq) dolichyl-diphosphooligosaccharide--protein glycosyltransferase subunit STT3A (A)	Oligosaccharyl transferase, STT3 subunit [Trema orientalis]	RecName: Full=Dolichyl-diphosphooligosaccharide--protein glycosyltransferase subunit STT3A; Short=Oligosaccharyl transferase subunit STT3A; Short=STT3-A; EC=2.4.99.18; AltName: Full=Integral membrane protein 1; AltName: Full=Protein STAUROSPORIN AND TEMPERATURE SENSITIVE 3-LIKE A;	SubName: Full=dolichyl-diphosphooligosaccharide--protein glycosyltransferase subunit STT3A {ECO:0000313|RefSeq:XP_018814825.1};	Oligosaccharyltransferase, STT3 subunit	GO:0005783,endoplasmic reticulum; GO:0016021,integral component of membrane; GO:0016020,membrane; GO:0008250,oligosaccharyltransferase complex; GO:0005886,plasma membrane; GO:0004579,dolichyl-diphosphooligosaccharide-protein glycotransferase activity; GO:0043687,post-translational protein modification; GO:0018279,protein N-linked glycosylation via asparagine; GO:0047484,regulation of response to …	Dolichyl-phosphate-mannose-protein mannosyltransferase	Dolichyl-phosphate-mannose-protein mannosyltransferase	-	C2	greenyellow	3853.45	-0.953096	2.59435e-11	0.988498	4.72919e-17
FtPinG0007038800.01	K02997 small subunit ribosomal protein S9e | (RefSeq) 40S ribosomal protein S9-2-like (A)	PREDICTED: 40S ribosomal protein S9-2-like [Juglans regia]	RecName: Full=40S ribosomal protein S9-2;	SubName: Full=40S ribosomal protein S9-2-like {ECO:0000313|RefSeq:XP_018817673.1};	Ribosomal protein S4	GO:0005829,cytosol; GO:0022627,cytosolic small ribosomal subunit; GO:0016020,membrane; GO:0009506,plasmodesma; GO:0019843,rRNA binding; GO:0003735,structural constituent of ribosome; GO:0045903,positive regulation of translational fidelity; GO:0006412,translation	Ribosomal protein S4/S9 N-terminal domain	Ribosomal protein S4/S9 N-terminal domain	-	C2	greenyellow	3853.41	-0.956421	1.30701e-11	0.985654	3.81434e-16
FtPinG0000357100.01	K15849 bifunctional aspartate aminotransferase and glutamate/aspartate-prephenate aminotransferase [EC:2.6.1.1 2.6.1.78 2.6.1.79] | (RefSeq) bifunctional aspartate aminotransferase and glutamate/aspartate-prephenate aminotransferase-like (A)	unnamed protein product [Coffea canephora]	RecName: Full=Bifunctional aspartate aminotransferase and glutamate/aspartate-prephenate aminotransferase; Short=PhPPA-AT; EC=2.6.1.1; EC=2.6.1.78; EC=2.6.1.79; Flags: Precursor;	SubName: Full=Uncharacterized protein {ECO:0000313|EMBL:CDP01418.1};	Kynurenine aminotransferase, glutamine transaminase K	GO:0009507,chloroplast; GO:0033853,aspartate-prephenate aminotransferase activity; GO:0033854,glutamate-prephenate aminotransferase activity; GO:0042802,identical protein binding; GO:0004069,L-aspartate:2-oxoglutarate aminotransferase activity; GO:0080130,L-phenylalanine:2-oxoglutarate aminotransferase activity; GO:0030170,pyridoxal phosphate binding; GO:0009095,aromatic amino acid family biosynt…	DegT/DnrJ/EryC1/StrS aminotransferase family	DegT/DnrJ/EryC1/StrS aminotransferase family	-	C2	greenyellow	3853.04	-0.968934	5.50913e-13	0.988297	5.56804e-17
FtPinG0004029300.01	K17080 prohibitin 1 | (RefSeq) prohibitin-3, mitochondrial (A)	prohibitin-3, mitochondrial [Dorcoceras hygrometricum]	RecName: Full=Prohibitin-3, mitochondrial; Short=Atphb3; AltName: Full=Protein ENHANCED ETHYLENE RESPONSE 3;	SubName: Full=Prohibitin {ECO:0000313|EMBL:PIN18376.1};	Prohibitin	GO:0016021,integral component of membrane; GO:0016020,membrane; GO:0005747,mitochondrial respiratory chain complex I; GO:0005739,mitochondrion; GO:0005730,nucleolus; GO:0005886,plasma membrane; GO:0005774,vacuolar membrane; GO:0005773,vacuole; GO:0051301,cell division; GO:0048527,lateral root development; GO:0007005,mitochondrion organization; GO:0051782,negative regulation of cell division; GO:0…	SigmaW regulon antibacterial	SigmaW regulon antibacterial	-	#N/A	greenyellow	3852.22	-0.975416	6.11666e-14	0.989659	1.72823e-17
FtPinG0006025400.01	K02989 small subunit ribosomal protein S5e | (RefSeq) 40S ribosomal protein S5-like (A)	40S ribosomal protein S5-like [Spinacia oleracea]	RecName: Full=40S ribosomal protein S5-2;	SubName: Full=Uncharacterized protein {ECO:0000313|EMBL:KNA20568.1};	Ribosomal protein S7	GO:0005618,cell wall; GO:0009507,chloroplast; GO:0022626,cytosolic ribosome; GO:0022627,cytosolic small ribosomal subunit; GO:0005886,plasma membrane; GO:0009506,plasmodesma; GO:0005773,vacuole; GO:0003729,mRNA binding; GO:0019843,rRNA binding; GO:0003735,structural constituent of ribosome; GO:0000028,ribosomal small subunit assembly; GO:0006412,translation	Ribosomal protein S7p/S5e	Ribosomal protein S7p/S5e	-	#N/A	greenyellow	3851.15	-0.971397	2.53834e-13	0.988586	4.39589e-17
FtPinG0005325300.01	K07374 tubulin alpha | (RefSeq) tubulin alpha-3 chain-like (A)	PREDICTED: tubulin alpha chain [Elaeis guineensis]	RecName: Full=Tubulin alpha chain;	RecName: Full=Tubulin alpha chain {ECO:0000256|RuleBase:RU000352};	Alpha tubulin	GO:0005737,cytoplasm; GO:0005874,microtubule; GO:0005525,GTP binding; GO:0003924,GTPase activity; GO:0005200,structural constituent of cytoskeleton; GO:0007017,microtubule-based process	Tubulin domain	Tubulin domain	-	C2	greenyellow	3850.02	-0.973348	1.3069e-13	0.987046	1.45431e-16
FtPinG0004750800.01	K02934 large subunit ribosomal protein L6e | (RefSeq) 60S ribosomal protein L6-like isoform X1 (A)	60S ribosomal protein L6-like isoform X1 [Manihot esculenta]	RecName: Full=60S ribosomal protein L6; AltName: Full=YL16-like;	RecName: Full=60S ribosomal protein L6 {ECO:0000256|RuleBase:RU000662};	60s ribosomal protein L6	GO:0005840,ribosome; GO:0003735,structural constituent of ribosome; GO:0006412,translation	Ribosomal protein L6, N-terminal domain	Ribosomal protein L6, N-terminal domain	-	C2	greenyellow	3848.97	-0.969207	5.07233e-13	0.986357	2.37375e-16
FtPinG0000871800.01	K14842 ribosome biogenesis protein NSA2 | (RefSeq) ribosome biogenesis protein NSA2 homolog (A)	PREDICTED: ribosome biogenesis protein NSA2 homolog [Juglans regia]	--	SubName: Full=ribosome biogenesis protein NSA2 homolog {ECO:0000313|RefSeq:XP_018851206.1};	Uncharacterized conserved protein related to ribosomal protein S8E	--	Ribosomal protein S8e	Ribosomal protein S8e	-	#N/A	greenyellow	3847.99	-0.965969	1.29477e-12	0.98994	1.33166e-17
FtPinG0007695300.01	K11130 H/ACA ribonucleoprotein complex subunit 3 | (RefSeq) H/ACA ribonucleoprotein complex subunit 3-like protein (A)	PREDICTED: H/ACA ribonucleoprotein complex subunit 3-like protein [Nicotiana tabacum]	RecName: Full=H/ACA ribonucleoprotein complex subunit 3-like protein; AltName: Full=Nucleolar protein 10;	SubName: Full=H/ACA ribonucleoprotein complex subunit 3-like protein {ECO:0000313|RefSeq:XP_016466254.1};	H/ACA snoRNP complex, subunit NOP10	GO:0072589,box H/ACA scaRNP complex; GO:0031429,box H/ACA snoRNP complex; GO:0090661,box H/ACA telomerase RNP complex; GO:0015030,Cajal body; GO:0005730,nucleolus; GO:0034513,box H/ACA snoRNA binding; GO:0070034,telomerase RNA binding; GO:0010197,polar nucleus fusion; GO:1904874,positive regulation of telomerase RNA localization to Cajal body; GO:0031118,rRNA pseudouridine synthesis; GO:0031120,s…	Nucleolar RNA-binding protein, Nop10p family	Nucleolar RNA-binding protein, Nop10p family	-	C2	greenyellow	3845.39	-0.970756	3.12467e-13	0.987496	1.0419e-16
FtPinG0000340400.01	K00013 histidinol dehydrogenase [EC:1.1.1.23] | (RefSeq) histidinol dehydrogenase, chloroplastic (A)	PREDICTED: histidinol dehydrogenase, chloroplastic isoform X1 [Beta vulgaris subsp. vulgaris]	RecName: Full=Histidinol dehydrogenase, chloroplastic; Short=HDH; EC=1.1.1.23; Flags: Precursor;	SubName: Full=Uncharacterized protein {ECO:0000313|EMBL:CCB58959.1};	Histidinol dehydrogenase	GO:0009507,chloroplast; GO:0004399,histidinol dehydrogenase activity; GO:0051287,NAD binding; GO:0008270,zinc ion binding; GO:0000105,histidine biosynthetic process	Histidinol dehydrogenase	Histidinol dehydrogenase	-	C2	greenyellow	3845.2	-0.948743	5.92558e-11	0.989173	2.66833e-17
FtPinG0003576200.01	K08472 mlo protein | (RefSeq) MLO-like protein 1 (A)	PREDICTED: MLO-like protein 1 [Beta vulgaris subsp. vulgaris]	RecName: Full=MLO-like protein 1; Short=AtMlo1; AltName: Full=MLO protein homolog 1; Short=AtMlo-H1;	RecName: Full=MLO-like protein {ECO:0000256|RuleBase:RU280816};	--	GO:0016021,integral component of membrane; GO:0005886,plasma membrane; GO:0005516,calmodulin binding; GO:0006952,defense response; GO:0009607,response to biotic stimulus	Mlo family	Mlo family	-	C2	greenyellow	3845.03	-0.959763	6.2059e-12	0.98932	2.34517e-17
FtPinG0001142900.01	K01251 adenosylhomocysteinase [EC:3.3.1.1] | (RefSeq) adenosylhomocysteinase-like (A)	S-adenosylhomocysteine hydrolase [Handroanthus impetiginosus]	RecName: Full=Adenosylhomocysteinase 1; Short=AdoHcyase 1; EC=3.3.1.1; AltName: Full=Protein EMBRYO DEFECTIVE 1395; AltName: Full=Protein HOMOLOGY-DEPENDENT GENE SILENCING 1; AltName: Full=S-adenosyl-L-homocysteine hydrolase 1; Short=SAH hydrolase 1;	RecName: Full=Adenosylhomocysteinase {ECO:0000256|RuleBase:RU000548}; EC=3.3.1.1 {ECO:0000256|RuleBase:RU000548};	S-adenosylhomocysteine hydrolase	GO:0048046,apoplast; GO:0005829,cytosol; GO:0016020,membrane; GO:0005886,plasma membrane; GO:0009506,plasmodesma; GO:0005774,vacuolar membrane; GO:0005773,vacuole; GO:0004013,adenosylhomocysteinase activity; GO:0005507,copper ion binding; GO:0051287,NAD binding; GO:0009793,embryo development ending in seed dormancy; GO:0006346,methylation-dependent chromatin silencing; GO:0006730,one-carbon metab…	Acetohydroxy acid isomeroreductase, NADPH-binding domain	Acetohydroxy acid isomeroreductase, NADPH-binding domain	-	C2	greenyellow	3844.71	-0.965943	1.30396e-12	0.985057	5.60654e-16
FtPinG0001068300.01	K02871 large subunit ribosomal protein L13 | (RefSeq) 50S ribosomal protein L13, chloroplastic (A)	PREDICTED: 50S ribosomal protein L13, chloroplastic [Gossypium raimondii]	RecName: Full=50S ribosomal protein L13, chloroplastic {ECO:0000255|HAMAP-Rule:MF_01366};	SubName: Full=Uncharacterized protein {ECO:0000313|EMBL:KJB59499.1};	Mitochondrial/chloroplast ribosomal protein L13	GO:0009507,chloroplast; GO:0005840,ribosome; GO:0003735,structural constituent of ribosome; GO:0006412,translation	Ribosomal protein L13	Ribosomal protein L13	-	C2	greenyellow	3843.54	-0.963667	2.38995e-12	0.988655	4.15284e-17
FtPinG0003467300.01	K13412 calcium-dependent protein kinase [EC:2.7.11.1] | (RefSeq) calcium-dependent protein kinase 33-like (A)	calcium-dependent protein kinase 33-like [Sesamum indicum]	RecName: Full=Calcium-dependent protein kinase 9; EC=2.7.11.1; AltName: Full=Calmodulin-domain protein kinase CDPK isoform 9;	SubName: Full=Ca2+-dependent protein kinase {ECO:0000313|EMBL:AAD17800.1};	Ca2+/calmodulin-dependent protein kinase, EF-Hand protein superfamily	GO:0005737,cytoplasm; GO:0005634,nucleus; GO:0005886,plasma membrane; GO:0005524,ATP binding; GO:0005509,calcium ion binding; GO:0009931,calcium-dependent protein serine/threonine kinase activity; GO:0005516,calmodulin binding; GO:0004683,calmodulin-dependent protein kinase activity; GO:0009738,abscisic acid-activated signaling pathway; GO:0035556,intracellular signal transduction; GO:0018105,pep…	GAD domain	GAD domain	-	#N/A	greenyellow	3842.55	-0.965753	1.37376e-12	0.98825	5.78589e-17
FtPinG0003239100.01	K02943 large subunit ribosomal protein LP2 | (RefSeq) 60S acidic ribosomal protein P2B (A)	60s acidic ribosomal protein p2 [Quercus suber]	RecName: Full=60S acidic ribosomal protein P2;	SubName: Full=Uncharacterized protein {ECO:0000313|EMBL:KZM99264.1};	60S acidic ribosomal protein P2	GO:0005840,ribosome; GO:0003735,structural constituent of ribosome; GO:0006414,translational elongation	60s Acidic ribosomal protein	60s Acidic ribosomal protein	-	C2	greenyellow	3842.25	-0.96908	5.27106e-13	0.986312	2.44823e-16
FtPinG0007702700.01	--	PREDICTED: uncharacterized protein LOC107430367 [Ziziphus jujuba]	RecName: Full=Light-harvesting complex-like protein 3 isotype 1, chloroplastic {ECO:0000305}; AltName: Full=LHC-like protein 3 isoform 1 {ECO:0000305}; Flags: Precursor;	SubName: Full=Uncharacterized protein {ECO:0000313|EMBL:ESR53410.1};	--	GO:0009507,chloroplast; GO:0009535,chloroplast thylakoid membrane; GO:0016021,integral component of membrane; GO:0009523,photosystem II; GO:0042651,thylakoid membrane; GO:0016168,chlorophyll binding; GO:0003700,DNA-binding transcription factor activity; GO:0019899,enzyme binding; GO:0042802,identical protein binding; GO:0043495,protein membrane anchor; GO:0015979,photosynthesis; GO:1902326,positi…	Chlorophyll A-B binding protein	Chlorophyll A-B binding protein	-	#N/A	greenyellow	3840.96	-0.951068	3.8477e-11	0.988001	7.05295e-17
FtPinG0006732700.01	K06675 structural maintenance of chromosome 4 | (RefSeq) structural maintenance of chromosomes protein 4 (A)	structural maintenance of chromosomes protein 4 [Spinacia oleracea]	RecName: Full=Structural maintenance of chromosomes protein 4; Short=AtSMC4; Short=SMC protein 4; Short=SMC-4; AltName: Full=Chromosome-associated protein C; Short=AtCAP-C;	RecName: Full=Structural maintenance of chromosomes protein {ECO:0000256|PIRNR:PIRNR005719};	Structural maintenance of chromosome protein 4 (chromosome condensation complex Condensin, subunit C)	GO:0005694,chromosome; GO:0005634,nucleus; GO:0005524,ATP binding; GO:0051301,cell division; GO:0009793,embryo development ending in seed dormancy; GO:0051321,meiotic cell cycle; GO:0007076,mitotic chromosome condensation; GO:0000070,mitotic sister chromatid segregation	P-loop containing region of AAA domain	P-loop containing region of AAA domain	-	C2	greenyellow	3840.71	-0.949502	5.15817e-11	0.986986	1.51997e-16
FtPinG0002470000.01	K13422 transcription factor MYC2 | (RefSeq) transcription factor MYC2-like (A)	inducer of CBF expression 2 protein [Populus suaveolens]	RecName: Full=Transcription factor ICE1; AltName: Full=Basic helix-loop-helix protein 116; Short=AtbHLH116; Short=bHLH 116; AltName: Full=Inducer of CBF expression 1; AltName: Full=Transcription factor EN 45; AltName: Full=Transcription factor SCREAM; AltName: Full=bHLH transcription factor bHLH116;	SubName: Full=Inducer of CBF expression 2 protein {ECO:0000313|EMBL:ADK91821.1};	--	GO:0005634,nucleus; GO:0003677,DNA binding; GO:0003700,DNA-binding transcription factor activity; GO:0046983,protein dimerization activity; GO:0045893,positive regulation of transcription, DNA-templated; GO:0009409,response to cold; GO:0050826,response to freezing; GO:0010440,stomatal lineage progression; GO:0006351,transcription, DNA-templated	Helix-loop-helix DNA-binding domain	Helix-loop-helix DNA-binding domain	bHLH	C2	greenyellow	3840.39	-0.955756	1.50539e-11	0.985384	4.54996e-16
FtPinG0003711100.01	K02864 large subunit ribosomal protein L10 | (RefSeq) 50S ribosomal protein L10, chloroplastic (A)	PREDICTED: 50S ribosomal protein L10, chloroplastic [Beta vulgaris subsp. vulgaris]	RecName: Full=50S ribosomal protein L10, chloroplastic {ECO:0000303|PubMed:10874046}; AltName: Full=CL10; AltName: Full=Chloroplastic large ribosomal subunit protein uL10c {ECO:0000303|PubMed:28007896}; Flags: Precursor;	SubName: Full=Uncharacterized protein {ECO:0000313|EMBL:KNA15196.1};	--	GO:0009507,chloroplast; GO:0005840,ribosome; GO:0019843,rRNA binding; GO:0042254,ribosome biogenesis	Ribosomal protein L10	Ribosomal protein L10	-	C2	greenyellow	3840.11	-0.961424	4.18537e-12	0.989023	3.03956e-17
FtPinG0005443000.01	K04773 protease IV [EC:3.4.21.-] | (RefSeq) S49 protease IV family peptidase (A)	oligopeptide transporter 3 [Manihot esculenta]	RecName: Full=Oligopeptide transporter 3; Short=AtOPT3;	SubName: Full=Uncharacterized protein {ECO:0000313|EMBL:OAY43433.1};	Sexual differentiation process protein ISP4	GO:0016021,integral component of membrane; GO:0016020,membrane; GO:0005886,plasma membrane; GO:0009506,plasmodesma; GO:0046915,transition metal ion transmembrane transporter activity; GO:0006875,cellular metal ion homeostasis; GO:0055072,iron ion homeostasis; GO:0007275,multicellular organism development; GO:0015031,protein transport; GO:1990388,xylem-to-phloem iron transport	OPT oligopeptide transporter protein	OPT oligopeptide transporter protein	-	C2	greenyellow	3839.33	-0.96902	5.36759e-13	0.987639	9.34322e-17
FtPinG0003057200.01	K03283 heat shock 70kDa protein 1/2/6/8 | (RefSeq) stromal 70 kDa heat shock-related protein, chloroplastic (A)	PREDICTED: stromal 70 kDa heat shock-related protein, chloroplastic [Vitis vinifera]	RecName: Full=Stromal 70 kDa heat shock-related protein, chloroplastic; Flags: Precursor;	SubName: Full=Uncharacterized protein {ECO:0000313|EMBL:CCB43236.1};	Molecular chaperones mortalin/PBP74/GRP75, HSP70 superfamily	GO:0009570,chloroplast stroma; GO:0005524,ATP binding; GO:0051082,unfolded protein binding; GO:0006457,protein folding	FGGY family of carbohydrate kinases, C-terminal domain	FGGY family of carbohydrate kinases, C-terminal domain	-	C2	greenyellow	3837.54	-0.974258	9.4308e-14	0.987281	1.22373e-16
FtPinG0003495600.01	K03687 molecular chaperone GrpE | (RefSeq) uncharacterized protein LOC110709465 isoform X1 (A)	uncharacterized protein LOC110709465 isoform X1 [Chenopodium quinoa]	RecName: Full=GrpE protein homolog 2, mitochondrial {ECO:0000303|PubMed:22128139}; Flags: Precursor;	RecName: Full=GrpE protein homolog {ECO:0000256|RuleBase:RU000640};	Molecular chaperone of the GrpE family	GO:0005759,mitochondrial matrix; GO:0005739,mitochondrion; GO:0001405,PAM complex, Tim23 associated import motor; GO:0000774,adenyl-nucleotide exchange factor activity; GO:0005524,ATP binding; GO:0051087,chaperone binding; GO:0005507,copper ion binding; GO:0042803,protein homodimerization activity; GO:0051082,unfolded protein binding; GO:0010286,heat acclimation; GO:0006457,protein folding; GO:00…	GrpE	GrpE	-	C2	greenyellow	3837.28	-0.96078	4.88527e-12	0.985133	5.34488e-16
FtPinG0005955200.01	K01626 3-deoxy-7-phosphoheptulonate synthase [EC:2.5.1.54] | (RefSeq) phospho-2-dehydro-3-deoxyheptonate aldolase 2, chloroplastic (A)	phospho-2-dehydro-3-deoxyheptonate aldolase 2, chloroplastic [Manihot esculenta]	RecName: Full=Phospho-2-dehydro-3-deoxyheptonate aldolase 1, chloroplastic; EC=2.5.1.54; AltName: Full=3-deoxy-D-arabino-heptulosonate 7-phosphate synthase 1; AltName: Full=DAHP synthase 1; AltName: Full=Phospho-2-keto-3-deoxyheptonate aldolase 1; Flags: Precursor;	RecName: Full=Phospho-2-dehydro-3-deoxyheptonate aldolase {ECO:0000256|RuleBase:RU363071}; EC=2.5.1.54 {ECO:0000256|RuleBase:RU363071};	--	GO:0009507,chloroplast; GO:0005739,mitochondrion; GO:0003849,3-deoxy-7-phosphoheptulonate synthase activity; GO:0009073,aromatic amino acid family biosynthetic process; GO:0009423,chorismate biosynthetic process; GO:0009611,response to wounding	Class-II DAHP synthetase family	Class-II DAHP synthetase family	-	C2	greenyellow	3837.15	-0.962221	3.44251e-12	0.987979	7.17451e-17
FtPinG0004253400.01	K00872 homoserine kinase [EC:2.7.1.39] | (RefSeq) homoserine kinase (A)	PREDICTED: homoserine kinase [Ricinus communis]	RecName: Full=Homoserine kinase; EC=2.7.1.39; AltName: Full=Protein DOWNY MILDEW RESISTANT 1; Flags: Precursor;	SubName: Full=Homoserine kinase, putative {ECO:0000313|EMBL:EEF44862.1}; EC=2.7.1.39 {ECO:0000313|EMBL:EEF44862.1};	Homoserine kinase	GO:0009507,chloroplast; GO:0009570,chloroplast stroma; GO:0005524,ATP binding; GO:0004413,homoserine kinase activity; GO:0006952,defense response; GO:0009092,homoserine metabolic process; GO:0009086,methionine biosynthetic process; GO:0009617,response to bacterium; GO:0009620,response to fungus; GO:0009088,threonine biosynthetic process	GHMP kinases C terminal	GHMP kinases C terminal	-	#N/A	greenyellow	3836.75	-0.943889	1.37324e-10	0.9876	9.62327e-17
FtPinG0001285700.01	K14012 UBX domain-containing protein 1 | (RefSeq) plant UBX domain-containing protein 5-like (A)	PREDICTED: uncharacterized protein LOC104241650 [Nicotiana sylvestris]	--	SubName: Full=uncharacterized protein LOC104241650 {ECO:0000313|RefSeq:XP_009794897.1};	--	--	--	--	-	C2	greenyellow	3836.37	-0.950918	3.95899e-11	0.989062	2.94032e-17
FtPinG0001843100.01	K08150 MFS transporter, SP family, solute carrier family 2 (myo-inositol transporter), member 13 | (RefSeq) inositol transporter 1-like (A)	monosaccharide-sensing protein 2-like [Herrania umbratica]	RecName: Full=Monosaccharide-sensing protein 2; AltName: Full=Sugar transporter MSSP2;	SubName: Full=monosaccharide-sensing protein 2-like {ECO:0000313|RefSeq:XP_016707301.1, ECO:0000313|RefSeq:XP_016707302.1, ECO:0000313|RefSeq:XP_016707303.1};	Predicted transporter (major facilitator superfamily)	GO:0005794,Golgi apparatus; GO:0016021,integral component of membrane; GO:0005774,vacuolar membrane; GO:0005773,vacuole; GO:0005355,glucose transmembrane transporter activity; GO:0005351,carbohydrate:proton symporter activity; GO:0046323,glucose import; GO:0035428,NA	MFS_1 like family	MFS_1 like family	-	C2	greenyellow	3836.25	-0.963656	2.39683e-12	0.986186	2.67079e-16
FtPinG0008790100.01	K03259 translation initiation factor 4E | (RefSeq) eukaryotic translation initiation factor (A)	PREDICTED: eukaryotic translation initiation factor [Ipomoea nil]	RecName: Full=Eukaryotic translation initiation factor isoform 4E-2; Short=eIF(iso)-4E-2; Short=eIF(iso)4E-2; AltName: Full=eIF-(iso)4F 25 kDa subunit; AltName: Full=eIF-(iso)4F p28 subunit; AltName: Full=mRNA cap-binding protein;	SubName: Full=Translation initiation factor 4F, cap-binding subunit (eIF-4E) {ECO:0000313|EMBL:PIN17915.1};	Translation initiation factor 4F, cap-binding subunit (eIF-4E) and related cap-binding proteins	GO:0005829,cytosol; GO:0005634,nucleus; GO:0003743,translation initiation factor activity; GO:0050687,negative regulation of defense response to virus; GO:0006417,regulation of translation; GO:0009615,response to virus	Eukaryotic initiation factor 4E	Eukaryotic initiation factor 4E	-	#N/A	greenyellow	3836.1	-0.945496	1.0486e-10	0.989204	2.59663e-17
FtPinG0000588800.01	K02138 F-type H+-transporting ATPase subunit d | (RefSeq) ATP synthase subunit d, mitochondrial (A)	PREDICTED: ATP synthase subunit d, mitochondrial [Malus domestica]	RecName: Full=ATP synthase subunit d, mitochondrial; Short=ATPase subunit d;	RecName: Full=ATP synthase subunit d, mitochondrial {ECO:0000256|PIRNR:PIRNR005514};	Mitochondrial F1F0-ATP synthase, subunit d/ATP7	GO:0009507,chloroplast; GO:0009535,chloroplast thylakoid membrane; GO:0022626,cytosolic ribosome; GO:0005753,mitochondrial proton-transporting ATP synthase complex; GO:0000274,mitochondrial proton-transporting ATP synthase, stator stalk; GO:0005739,mitochondrion; GO:0005730,nucleolus; GO:0042788,polysomal ribosome; GO:0009579,thylakoid; GO:0005774,vacuolar membrane; GO:0005507,copper ion binding;…	ATP synthase D chain, mitochondrial (ATP5H)	ATP synthase D chain, mitochondrial (ATP5H)	-	C2	greenyellow	3836.01	-0.949158	5.49413e-11	0.988161	6.215e-17
FtPinG0009008500.01	K03097 casein kinase II subunit alpha [EC:2.7.11.1] | (RefSeq) casein kinase II subunit alpha-like isoform X3 (A)	hypothetical protein CDL15_Pgr016110 [Punica granatum]	--	SubName: Full=Uncharacterized protein {ECO:0000313|EMBL:OWM78386.1};	--	--	Protein of unknown function (DUF642)	Protein of unknown function (DUF642)	-	C2	greenyellow	3835.85	-0.960071	5.77601e-12	0.985599	3.95699e-16
FtPinG0009278000.01	K11253 histone H3 | (RefSeq) histone H3.2-like (A)	histone H3 [Zostera marina]	RecName: Full=Histone H3.2;	RecName: Full=Histone H3 {ECO:0000256|RuleBase:RU004471};	Histones H3 and H4	GO:0000786,nucleosome; GO:0005634,nucleus; GO:0003677,DNA binding; GO:0046982,protein heterodimerization activity	PCNA-associated factor histone like domain	PCNA-associated factor histone like domain	-	C2	greenyellow	3834.61	-0.956293	1.34344e-11	0.985918	3.20207e-16
FtPinG0004454700.01	K11253 histone H3 | (RefSeq) histone H3.2 (A)	Histone H3.2, partial [Cajanus cajan]	RecName: Full=Histone H3.2;	RecName: Full=Histone H3 {ECO:0000256|RuleBase:RU004471}; Flags: Fragment;	Histones H3 and H4	GO:0000786,nucleosome; GO:0005634,nucleus; GO:0003677,DNA binding; GO:0046982,protein heterodimerization activity	Histone-like transcription factor (CBF/NF-Y) and archaeal histone	Histone-like transcription factor (CBF/NF-Y) and archaeal histone	-	C2	greenyellow	3834.26	-0.955813	1.48747e-11	0.988895	3.39227e-17
FtPinG0005338500.01	K11253 histone H3 | (RefSeq) histone H3-like centromeric protein CSE4 (A)	F10A5.19 [Arabidopsis lyrata subsp. lyrata]	RecName: Full=Histone H3.2;	SubName: Full=F10A5.19 {ECO:0000313|EMBL:EFH45200.1};	Histones H3 and H4	GO:0000786,nucleosome; GO:0005634,nucleus; GO:0003677,DNA binding; GO:0046982,protein heterodimerization activity	Domain of unknown function (DUF4840)	Domain of unknown function (DUF4840)	-	C2	greenyellow	3833.6	-0.974794	7.73746e-14	0.984197	9.51162e-16
FtPinG0006665400.01	K02137 F-type H+-transporting ATPase subunit O | (RefSeq) ATP synthase subunit O, mitochondrial-like (A)	hypothetical protein LSAT_1X107421 [Lactuca sativa]	RecName: Full=ATP synthase subunit O, mitochondrial; AltName: Full=Oligomycin sensitivity conferral protein; Short=OSCP; Flags: Precursor;	SubName: Full=Uncharacterized protein {ECO:0000313|EMBL:KVI00681.1};	Mitochondrial F1F0-ATP synthase, subunit OSCP/ATP5	GO:0005743,mitochondrial inner membrane; GO:0046933,proton-transporting ATP synthase activity, rotational mechanism; GO:0015986,ATP synthesis coupled proton transport	ATP synthase delta (OSCP) subunit	ATP synthase delta (OSCP) subunit	-	C2	greenyellow	3832.86	-0.935792	4.78657e-10	0.9883	5.55631e-17
FtPinG0004494600.01	K21437 ankyrin repeat domain-containing protein 13 | (RefSeq) ankyrin repeat domain-containing protein 13A (A)	PREDICTED: ankyrin repeat domain-containing protein 13A [Beta vulgaris subsp. vulgaris]	--	SubName: Full=Uncharacterized protein {ECO:0000313|EMBL:ESR55886.1};	Ankyrin repeat protein	--	Ankyrin repeats (many copies)	Ankyrin repeats (many copies)	-	C2	greenyellow	3832.56	-0.947446	7.47581e-11	0.989012	3.06898e-17
FtPinG0004194200.01	K02885 large subunit ribosomal protein L19e | (RefSeq) 60S ribosomal protein L19-1 (A)	60S ribosomal protein L19-1 [Cucurbita moschata]	RecName: Full=60S ribosomal protein L19-1; AltName: Full=Protein EMBRYO DEFECTIVE 2386;	RecName: Full=Ribosomal protein L19 {ECO:0000256|RuleBase:RU000574};	60s ribosomal protein L19	GO:0005829,cytosol; GO:0022625,cytosolic large ribosomal subunit; GO:0022626,cytosolic ribosome; GO:0016020,membrane; GO:0005730,nucleolus; GO:0005886,plasma membrane; GO:0009506,plasmodesma; GO:0042788,polysomal ribosome; GO:0003729,mRNA binding; GO:0003735,structural constituent of ribosome; GO:0006412,translation	Ribosomal protein L19e	Ribosomal protein L19e	-	#N/A	greenyellow	3832.43	-0.969555	4.55839e-13	0.985346	4.66181e-16
FtPinG0002448700.01	K01599 uroporphyrinogen decarboxylase [EC:4.1.1.37] | (RefSeq) uroporphyrinogen decarboxylase (A)	PREDICTED: uroporphyrinogen decarboxylase [Beta vulgaris subsp. vulgaris]	RecName: Full=Uroporphyrinogen decarboxylase, chloroplastic; Short=UPD; Short=URO-D; EC=4.1.1.37; Flags: Precursor;	RecName: Full=Uroporphyrinogen decarboxylase {ECO:0000256|RuleBase:RU000554}; EC=4.1.1.37 {ECO:0000256|RuleBase:RU000554};	Uroporphyrinogen decarboxylase	GO:0009507,chloroplast; GO:0004853,uroporphyrinogen decarboxylase activity; GO:0015995,chlorophyll biosynthetic process; GO:0006782,protoporphyrinogen IX biosynthetic process	Uroporphyrinogen decarboxylase (URO-D)	Uroporphyrinogen decarboxylase (URO-D)	-	C2	greenyellow	3832.26	-0.95835	8.56731e-12	0.988204	6.00407e-17
FtPinG0004870800.01	--	uncharacterized protein LOC110795157 [Spinacia oleracea]	--	SubName: Full=Uncharacterized protein {ECO:0000313|EMBL:KNA11168.1};	--	--	RnfC Barrel sandwich hybrid domain	RnfC Barrel sandwich hybrid domain	-	C2	greenyellow	3828.57	-0.952078	3.16837e-11	0.988358	5.30153e-17
FtPinG0009401000.01	K22133 oxalate---CoA ligase [EC:6.2.1.8] | (RefSeq) oxalate--CoA ligase (A)	PREDICTED: probable L-type lectin-domain containing receptor kinase S.7 [Ziziphus jujuba]	RecName: Full=Probable L-type lectin-domain containing receptor kinase S.7 {ECO:0000303|PubMed:19773388}; Short=LecRK-S.7 {ECO:0000303|PubMed:19773388}; EC=2.7.11.1 {ECO:0000255|PROSITE-ProRule:PRU00159}; Flags: Precursor;	SubName: Full=probable L-type lectin-domain containing receptor kinase S.7 {ECO:0000313|RefSeq:XP_009784552.1};	--	GO:0016021,integral component of membrane; GO:0005886,plasma membrane; GO:0005524,ATP binding; GO:0030246,carbohydrate binding; GO:0004674,protein serine/threonine kinase activity; GO:0002229,defense response to oomycetes	Fungal protein kinase	Fungal protein kinase	-	#N/A	greenyellow	3828.44	-0.950384	4.37857e-11	0.986229	2.59307e-16
FtPinG0006530100.01	K02917 large subunit ribosomal protein L35Ae | (RefSeq) 60S ribosomal protein L35a-1 (A)	hypothetical protein LSAT_9X63160 [Lactuca sativa]	RecName: Full=60S ribosomal protein L35a-1;	SubName: Full=Uncharacterized protein {ECO:0000313|EMBL:ESQ27729.1};	60S ribosomal protein L35A/L37	GO:0005829,cytosol; GO:0022625,cytosolic large ribosomal subunit; GO:0003735,structural constituent of ribosome; GO:0002181,cytoplasmic translation; GO:0042273,ribosomal large subunit biogenesis	RimM N-terminal domain	RimM N-terminal domain	-	C2	greenyellow	3828.12	-0.977734	2.40935e-14	0.986647	1.93765e-16
FtPinG0007546500.01	K02906 large subunit ribosomal protein L3 | (RefSeq) 50S ribosomal protein L3-2, chloroplastic (A)	50S ribosomal protein L3-2, chloroplastic [Jatropha curcas]	RecName: Full=50S ribosomal protein L3-2, chloroplastic; Flags: Precursor;	SubName: Full=Uncharacterized protein {ECO:0000313|EMBL:KDP28009.1};	Mitochondrial/chloroplast ribosomal protein L3	GO:0009507,chloroplast; GO:0005739,mitochondrion; GO:0005840,ribosome; GO:0019843,rRNA binding; GO:0003735,structural constituent of ribosome; GO:0006412,translation	Ribosomal protein L3	Ribosomal protein L3	-	C2	greenyellow	3826.72	-0.96525	1.57491e-12	0.988959	3.2122e-17
FtPinG0009656300.01	K00924 kinase [EC:2.7.1.-] | (RefSeq) receptor-like protein kinase HSL1 (A)	receptor-like protein kinase HSL1 [Prunus persica]	RecName: Full=Receptor-like protein kinase HSL1; EC=2.7.11.1; AltName: Full=Protein HAESA-LIKE1; Flags: Precursor;	SubName: Full=Uncharacterized protein {ECO:0000313|EMBL:EMJ14893.1};	--	GO:0016021,integral component of membrane; GO:0005886,plasma membrane; GO:0005524,ATP binding; GO:0004674,protein serine/threonine kinase activity	Leucine Rich repeat	Leucine Rich repeat	-	C2	greenyellow	3826.68	-0.939857	2.61333e-10	0.988252	5.77698e-17
FtPinG0000667900.01	K00088 IMP dehydrogenase [EC:1.1.1.205] | (RefSeq) inosine-5'-monophosphate dehydrogenase 2-like (A)	inosine-5'-monophosphate dehydrogenase 2-like [Spinacia oleracea]	RecName: Full=Inosine-5'-monophosphate dehydrogenase {ECO:0000255|HAMAP-Rule:MF_03156}; Short=IMP dehydrogenase {ECO:0000255|HAMAP-Rule:MF_03156}; Short=IMPD {ECO:0000255|HAMAP-Rule:MF_03156}; Short=IMPDH {ECO:0000255|HAMAP-Rule:MF_03156}; EC=1.1.1.205 {ECO:0000255|HAMAP-Rule:MF_03156};	RecName: Full=Inosine-5'-monophosphate dehydrogenase {ECO:0000256|RuleBase:RU003928}; EC=1.1.1.205 {ECO:0000256|RuleBase:RU003928};	IMP dehydrogenase/GMP reductase	GO:0005737,cytoplasm; GO:0003938,IMP dehydrogenase activity; GO:0046872,metal ion binding; GO:0006177,GMP biosynthetic process	Putative N-acetylmannosamine-6-phosphate epimerase	Putative N-acetylmannosamine-6-phosphate epimerase	-	#N/A	greenyellow	3825.86	-0.951892	3.2847e-11	0.987572	9.83351e-17
FtPinG0008341700.01	K03257 translation initiation factor 4A | (RefSeq) eukaryotic initiation factor 4A-10 isoform X1 (A)	PREDICTED: eukaryotic initiation factor 4A-10 isoform X1 [Nicotiana tomentosiformis]	RecName: Full=Eukaryotic initiation factor 4A-10; Short=eIF-4A-10; EC=3.6.4.13; AltName: Full=ATP-dependent RNA helicase eIF4A-10;	SubName: Full=eukaryotic initiation factor 4A-10 {ECO:0000313|RefSeq:XP_016460396.1};	Translation initiation factor 4F, helicase subunit (eIF-4A) and related helicases	GO:0005524,ATP binding; GO:0004386,helicase activity; GO:0003743,translation initiation factor activity	U3-containing 90S pre-ribosomal complex subunit	U3-containing 90S pre-ribosomal complex subunit	-	C2	greenyellow	3825.46	-0.970076	3.87769e-13	0.985984	3.06194e-16
FtPinG0002122100.01	K14561 U3 small nucleolar ribonucleoprotein protein IMP4 | (RefSeq) U3 small nucleolar ribonucleoprotein protein IMP4 (A)	PREDICTED: U3 small nucleolar ribonucleoprotein protein IMP4 [Theobroma cacao]	--	SubName: Full=Uncharacterized protein {ECO:0000313|EMBL:CAN61017.1};	U3 small nucleolar ribonucleoprotein (snoRNP) component	GO:0034457,Mpp10 complex; GO:0032040,small-subunit processome; GO:0042134,rRNA primary transcript binding; GO:0030515,snoRNA binding; GO:0006364,rRNA processing	Brix domain	Brix domain	-	C2	greenyellow	3825.14	-0.968774	5.78197e-13	0.986361	2.36713e-16
FtPinG0004624400.01	--	protein TIC 21, chloroplastic-like [Nicotiana tabacum]	RecName: Full=Protein TIC 21, chloroplastic; AltName: Full=Protein CHLOROPLAST IMPORT APPARATUS 5; Short=AtCIA5; AltName: Full=Protein PERMEASE IN CHLOROPLASTS 1; Short=AtPIC1; AltName: Full=Translocon at the inner envelope membrane of chloroplasts 21; Short=AtTIC21; Flags: Precursor;	SubName: Full=protein TIC 21, chloroplastic {ECO:0000313|RefSeq:XP_009801482.1};	--	GO:0009507,chloroplast; GO:0009941,chloroplast envelope; GO:0009706,chloroplast inner membrane; GO:0016021,integral component of membrane; GO:0042803,protein homodimerization activity; GO:0006875,cellular metal ion homeostasis; GO:0045037,protein import into chloroplast stroma	SMODS and SLOG-associating 2TM effector domain family 5	SMODS and SLOG-associating 2TM effector domain family 5	-	#N/A	greenyellow	3825.08	-0.967406	8.64274e-13	0.985744	3.59549e-16
FtPinG0003391100.01	K00281 glycine dehydrogenase [EC:1.4.4.2] | (RefSeq) glycine dehydrogenase (decarboxylating), mitochondrial (A)	glycine dehydrogenase (decarboxylating), mitochondrial [Sesamum indicum]	RecName: Full=Glycine dehydrogenase (decarboxylating), mitochondrial; EC=1.4.4.2; AltName: Full=Glycine cleavage system P protein; AltName: Full=Glycine decarboxylase; AltName: Full=Glycine dehydrogenase (aminomethyl-transferring); Flags: Precursor;	RecName: Full=Glycine cleavage system P protein {ECO:0000256|RuleBase:RU364056}; EC=1.4.4.2 {ECO:0000256|RuleBase:RU364056};	Glycine dehydrogenase (decarboxylating)	GO:0005739,mitochondrion; GO:0004375,glycine dehydrogenase (decarboxylating) activity; GO:0006546,glycine catabolic process	Beta-eliminating lyase	Beta-eliminating lyase	-	C2	greenyellow	3824.45	-0.953549	2.37014e-11	0.988426	5.01456e-17
FtPinG0009275500.01	K01880 glycyl-tRNA synthetase [EC:6.1.1.14] | (RefSeq) glycine--tRNA ligase, mitochondrial 1-like (A)	hypothetical protein BVRB_006030 [Beta vulgaris subsp. vulgaris]	RecName: Full=Glycine--tRNA ligase, mitochondrial 1 {ECO:0000305}; EC=6.1.1.14 {ECO:0000269|PubMed:11278923}; AltName: Full=Diadenosine tetraphosphate synthetase {ECO:0000305}; Short=AP-4-A synthetase {ECO:0000305}; AltName: Full=Glycyl-tRNA synthetase 1 {ECO:0000303|PubMed:11278923}; Short=GlyRS-1 {ECO:0000303|PubMed:11278923}; Flags: Precursor;	SubName: Full=Uncharacterized protein {ECO:0000313|EMBL:KMS95668.1};	Glycyl-tRNA synthetase and related class II tRNA synthetase	GO:0005829,cytosol; GO:0005768,endosome; GO:0005794,Golgi apparatus; GO:0005739,mitochondrion; GO:0005802,trans-Golgi network; GO:0005524,ATP binding; GO:0004820,glycine-tRNA ligase activity; GO:0046983,protein dimerization activity; GO:0015966,diadenosine tetraphosphate biosynthetic process; GO:0070150,mitochondrial glycyl-tRNA aminoacylation; GO:0046686,response to cadmium ion	WHEP-TRS domain	WHEP-TRS domain	-	#N/A	greenyellow	3823.32	-0.980479	6.97656e-15	0.986058	2.91268e-16
FtPinG0006599100.01	K05931 type I protein arginine methyltransferase [EC:2.1.1.319] | (RefSeq) probable histone-arginine methyltransferase 1.3 (A)	Protein arginine N-methyltransferase [Corchorus capsularis]	RecName: Full=Probable histone-arginine methyltransferase 1.4; Short=AtPRMT14; EC=2.1.1.319; AltName: Full=Coactivator-associated methyltransferase 1B; AltName: Full=Protein arginine N-methyltransferase 4A; Short=AtPRMT4A;	SubName: Full=Protein arginine N-methyltransferase {ECO:0000313|EMBL:OMO53665.1};	Protein arginine N-methyltransferase CARM1	GO:0005737,cytoplasm; GO:0005829,cytosol; GO:0005634,nucleus; GO:0016277,[myelin basic protein]-arginine N-methyltransferase activity; GO:0008469,histone-arginine N-methyltransferase activity; GO:0046982,protein heterodimerization activity; GO:0042803,protein homodimerization activity; GO:0035242,protein-arginine omega-N asymmetric methyltransferase activity; GO:0035241,protein-arginine omega-N m…	Methyltransferase domain	Methyltransferase domain	-	#N/A	greenyellow	3822.7	-0.941439	2.04131e-10	0.988156	6.23655e-17
FtPinG0004521800.01	K01527 nascent polypeptide-associated complex subunit beta | (RefSeq) basic transcription factor 3-like isoform X1 (A)	PREDICTED: basic transcription factor 3-like isoform X1 [Gossypium hirsutum]	RecName: Full=Nascent polypeptide-associated complex subunit beta {ECO:0000255|RuleBase:RU361272};	RecName: Full=Nascent polypeptide-associated complex subunit beta {ECO:0000256|RuleBase:RU361272};	RNA polymerase II general transcription factor BTF3 and related proteins	GO:0006355,regulation of transcription, DNA-templated; GO:0009651,response to salt stress; GO:0006351,transcription, DNA-templated	SNF2 family N-terminal domain	SNF2 family N-terminal domain	-	C2	greenyellow	3822.59	-0.969545	4.57362e-13	0.982624	2.32836e-15
FtPinG0000268200.01	K00800 3-phosphoshikimate 1-carboxyvinyltransferase [EC:2.5.1.19] | (RefSeq) 3-phosphoshikimate 1-carboxyvinyltransferase 2 (A)	putative 5-enolpyruvylshikimate 3-phosphate synthase [Fagus sylvatica]	RecName: Full=3-phosphoshikimate 1-carboxyvinyltransferase, chloroplastic; EC=2.5.1.19; AltName: Full=5-enolpyruvylshikimate-3-phosphate synthase; Short=EPSP synthase; Flags: Precursor;	RecName: Full=3-phosphoshikimate 1-carboxyvinyltransferase {ECO:0000256|RuleBase:RU004164}; EC=2.5.1.19 {ECO:0000256|RuleBase:RU004164};	Pentafunctional AROM protein	GO:0009507,chloroplast; GO:0009570,chloroplast stroma; GO:0003866,3-phosphoshikimate 1-carboxyvinyltransferase activity; GO:0009073,aromatic amino acid family biosynthetic process; GO:0009423,chorismate biosynthetic process	Copper amine oxidase N-terminal domain	Copper amine oxidase N-terminal domain	-	C2	greenyellow	3821.84	-0.96773	7.87063e-13	0.98626	2.53722e-16
FtPinG0005759100.01	K02929 large subunit ribosomal protein L44e | (RefSeq) 60S ribosomal protein L36a (A)	Ribosomal protein L44e [Macleaya cordata]	RecName: Full=60S ribosomal protein L44;	SubName: Full=Ribosomal protein L44e {ECO:0000313|EMBL:OVA04026.1};	60S ribosomal protein L44	GO:0005840,ribosome; GO:0003735,structural constituent of ribosome; GO:0006412,translation	Ribosomal protein L44	Ribosomal protein L44	-	C2	greenyellow	3820.79	-0.967725	7.88174e-13	0.984984	5.8699e-16
FtPinG0002117900.01	K00208 enoyl-[acyl-carrier protein] reductase I [EC:1.3.1.9 1.3.1.10] | (RefSeq) enoyl-[acyl-carrier-protein] reductase [NADH], chloroplastic (A)	enoyl-[acyl-carrier-protein]	RecName: Full=Enoyl-[acyl-carrier-protein] reductase [NADH], chloroplastic; Short=ENR; EC=1.3.1.9; AltName: Full=NADH-dependent enoyl-ACP reductase 1; AltName: Full=Protein MOSAIC DEATH 1; Flags: Precursor;	SubName: Full=ENOYL-ACP REDUCTASE 1 family protein {ECO:0000313|EMBL:EEE79005.1};	Reductases with broad range of substrate specificities	GO:0009507,chloroplast; GO:0009941,chloroplast envelope; GO:0009570,chloroplast stroma; GO:0005835,fatty acid synthase complex; GO:0009579,thylakoid; GO:0005507,copper ion binding; GO:0004318,enoyl-[acyl-carrier-protein] reductase (NADH) activity; GO:0016631,enoyl-[acyl-carrier-protein] reductase activity; GO:0006633,fatty acid biosynthetic process	Trans-2-enoyl-CoA reductase catalytic region	Trans-2-enoyl-CoA reductase catalytic region	-	C2	greenyellow	3819.97	-0.973152	1.4001e-13	0.985583	3.99863e-16
FtPinG0005713900.01	K12666 oligosaccharyltransferase complex subunit alpha (ribophorin I) | (RefSeq) dolichyl-diphosphooligosaccharide--protein glycosyltransferase subunit 1B (A)	dolichyl-diphosphooligosaccharide--protein glycosyltransferase subunit 1B [Jatropha curcas]	RecName: Full=Dolichyl-diphosphooligosaccharide--protein glycosyltransferase subunit 1B; EC=2.4.99.18; AltName: Full=Ribophorin IB; Short=RPN-IB; AltName: Full=Ribophorin-1B; Flags: Precursor;	RecName: Full=Dolichyl-diphosphooligosaccharide--protein glycosyltransferase subunit 1 {ECO:0000256|RuleBase:RU361143}; EC=2.4.99.18 {ECO:0000256|RuleBase:RU361143};	Oligosaccharyltransferase, alpha subunit (ribophorin I)	GO:0005783,endoplasmic reticulum; GO:0016021,integral component of membrane; GO:0008250,oligosaccharyltransferase complex; GO:0009505,plant-type cell wall; GO:0005886,plasma membrane; GO:0005774,vacuolar membrane; GO:0004579,dolichyl-diphosphooligosaccharide-protein glycotransferase activity; GO:0018279,protein N-linked glycosylation via asparagine	Ribophorin I	Ribophorin I	-	#N/A	greenyellow	3819.64	-0.953272	2.50513e-11	0.986065	2.89953e-16
FtPinG0008569400.01	K00052 3-isopropylmalate dehydrogenase [EC:1.1.1.85] | (RefSeq) 3-isopropylmalate dehydrogenase, chloroplastic (A)	PREDICTED: 3-isopropylmalate dehydrogenase, chloroplastic [Vitis vinifera]	RecName: Full=3-isopropylmalate dehydrogenase, chloroplastic; Short=3-IPM-DH; Short=IMDH; EC=1.1.1.85; AltName: Full=Beta-IPM dehydrogenase; Flags: Precursor;	RecName: Full=3-isopropylmalate dehydrogenase {ECO:0000256|RuleBase:RU004445}; EC=1.1.1.85 {ECO:0000256|RuleBase:RU004445};	3-isopropylmalate dehydrogenase	GO:0009507,chloroplast; GO:0003862,3-isopropylmalate dehydrogenase activity; GO:0000287,magnesium ion binding; GO:0051287,NAD binding; GO:0009098,leucine biosynthetic process	Isocitrate/isopropylmalate dehydrogenase	Isocitrate/isopropylmalate dehydrogenase	-	C2	greenyellow	3818.58	-0.973329	1.31594e-13	0.986805	1.732e-16
FtPinG0007485000.01	--	unknown, partial [Glycine max]	--	SubName: Full=Uncharacterized protein {ECO:0000313|EMBL:ACU17953.1}; Flags: Fragment;	--	GO:0002161,aminoacyl-tRNA editing activity	Aminoacyl-tRNA editing domain	Aminoacyl-tRNA editing domain	-	#N/A	greenyellow	3818.28	-0.938043	3.44092e-10	0.987123	1.37477e-16
FtPinG0001311200.01	K09497 T-complex protein 1 subunit epsilon | (RefSeq) T-complex protein 1 subunit epsilon (A)	T-complex protein 1 subunit epsilon [Jatropha curcas]	RecName: Full=T-complex protein 1 subunit epsilon {ECO:0000303|PubMed:11599560}; Short=TCP-1-epsilon {ECO:0000303|PubMed:11599560}; AltName: Full=CCT-epsilon {ECO:0000303|PubMed:11599560}; AltName: Full=Chaperonin CCT5 {ECO:0000305};	SubName: Full=Uncharacterized protein {ECO:0000313|EMBL:KDP26716.1};	Chaperonin complex component, TCP-1 epsilon subunit (CCT5)	GO:0005832,chaperonin-containing T-complex; GO:0005829,cytosol; GO:0005886,plasma membrane; GO:0009506,plasmodesma; GO:0005524,ATP binding; GO:0044183,protein binding involved in protein folding; GO:0051082,unfolded protein binding; GO:0006458,'de novo' protein folding; GO:0061077,chaperone-mediated protein folding	TCP-1/cpn60 chaperonin family	TCP-1/cpn60 chaperonin family	-	C2	greenyellow	3817.72	-0.969044	5.32946e-13	0.985732	3.62333e-16
FtPinG0000358100.01	K09496 T-complex protein 1 subunit delta | (RefSeq) T-complex protein 1 subunit delta-like (A)	T-complex protein 1 subunit delta-like [Cucurbita pepo subsp. pepo]	RecName: Full=T-complex protein 1 subunit delta {ECO:0000303|PubMed:11599560}; Short=TCP-1-delta {ECO:0000303|PubMed:11599560}; AltName: Full=CCT-delta {ECO:0000303|PubMed:11599560}; AltName: Full=Chaperonin CCT4 {ECO:0000305};	RecName: Full=T-complex protein 1 subunit delta {ECO:0000256|RuleBase:RU004192};	Chaperonin complex component, TCP-1 delta subunit (CCT4)	GO:0005832,chaperonin-containing T-complex; GO:0005829,cytosol; GO:0005524,ATP binding; GO:0044183,protein binding involved in protein folding; GO:0051082,unfolded protein binding; GO:0006458,'de novo' protein folding; GO:0061077,chaperone-mediated protein folding; GO:0046686,response to cadmium ion	TCP-1/cpn60 chaperonin family	TCP-1/cpn60 chaperonin family	-	C2	greenyellow	3816.08	-0.945972	9.66599e-11	0.984145	9.80946e-16
FtPinG0000358800.01	K02868 large subunit ribosomal protein L11e | (RefSeq) 60S ribosomal protein L11-2 isoform X1 (A)	60S ribosomal protein L11-2 isoform X1 [Brassica napus]	RecName: Full=60S ribosomal protein L11-1; AltName: Full=L16A;	SubName: Full=Uncharacterized protein {ECO:0000313|EnsemblPlants:Bra021990.1-P};	60S ribosomal protein L11	GO:0009507,chloroplast; GO:0005829,cytosol; GO:0022625,cytosolic large ribosomal subunit; GO:0005730,nucleolus; GO:0009506,plasmodesma; GO:0005773,vacuole; GO:0003723,RNA binding; GO:0019843,rRNA binding; GO:0003735,structural constituent of ribosome; GO:0000027,ribosomal large subunit assembly; GO:0006412,translation	Ribosomal protein L5	Ribosomal protein L5	-	C2	greenyellow	3815.68	-0.949151	5.50129e-11	0.98459	7.4959e-16
FtPinG0007486400.01	K01810 glucose-6-phosphate isomerase [EC:5.3.1.9] | (RefSeq) glucose-6-phosphate isomerase 1, chloroplastic (A)	glucose-6-phosphate isomerase 1, chloroplastic [Momordica charantia]	RecName: Full=Glucose-6-phosphate isomerase 1, chloroplastic; Short=GPI 1; EC=5.3.1.9; AltName: Full=Phosphoglucose isomerase 1; Short=PGI 1; AltName: Full=Phosphohexose isomerase; Short=PHI; Flags: Precursor;	RecName: Full=Glucose-6-phosphate isomerase {ECO:0000256|RuleBase:RU000612}; EC=5.3.1.9 {ECO:0000256|RuleBase:RU000612};	Glucose-6-phosphate isomerase	GO:0009507,chloroplast; GO:0009941,chloroplast envelope; GO:0009570,chloroplast stroma; GO:0005829,cytosol; GO:0009536,plastid; GO:0004347,glucose-6-phosphate isomerase activity; GO:0006094,gluconeogenesis; GO:0006096,glycolytic process; GO:0009911,positive regulation of flower development; GO:0005982,starch metabolic process	Phosphoglucose isomerase	Phosphoglucose isomerase	-	C2	greenyellow	3815.34	-0.964363	1.99392e-12	0.985903	3.23389e-16
FtPinG0008607500.01	K02955 small subunit ribosomal protein S14e | (RefSeq) 40S ribosomal protein S14-2 (A)	PREDICTED: 40S ribosomal protein S14-2 [Beta vulgaris subsp. vulgaris]	RecName: Full=40S ribosomal protein S14-2;	SubName: Full=Uncharacterized protein {ECO:0000313|EMBL:OWM82554.1};	40S ribosomal protein S14	GO:0022626,cytosolic ribosome; GO:0022627,cytosolic small ribosomal subunit; GO:0005730,nucleolus; GO:0042788,polysomal ribosome; GO:0048027,mRNA 5'-UTR binding; GO:0003729,mRNA binding; GO:0070181,small ribosomal subunit rRNA binding; GO:0003735,structural constituent of ribosome; GO:0000462,maturation of SSU-rRNA from tricistronic rRNA transcript (SSU-rRNA, 5.8S rRNA, LSU-rRNA); GO:0000028,ribo…	Ribosomal protein S11	Ribosomal protein S11	-	C2	greenyellow	3814.88	-0.965616	1.42623e-12	0.983396	1.51607e-15
FtPinG0001600800.01	K00924 kinase [EC:2.7.1.-] | (RefSeq) receptor-like protein kinase HSL1 (A)	PREDICTED: probable LRR receptor-like serine/threonine-protein kinase At2g16250 [Erythranthe guttata]	RecName: Full=Probable LRR receptor-like serine/threonine-protein kinase At2g16250; EC=2.7.11.1; Flags: Precursor;	SubName: Full=Leucine-rich repeat transmembrane protein kinase {ECO:0000313|EMBL:EEE87000.1};	--	GO:0016021,integral component of membrane; GO:0009505,plant-type cell wall; GO:0005886,plasma membrane; GO:0009506,plasmodesma; GO:0005524,ATP binding; GO:0004674,protein serine/threonine kinase activity	Leucine Rich repeat	Leucine Rich repeat	-	C2	greenyellow	3811.63	-0.946367	9.02921e-11	0.988497	4.73415e-17
FtPinG0007060800.01	K09503 DnaJ homolog subfamily A member 2 | (RefSeq) dnaJ protein homolog (A)	dnaJ protein homolog [Carica papaya]	RecName: Full=DnaJ protein homolog; AltName: Full=DNAJ-1; Flags: Precursor;	SubName: Full=DnaJ-like protein {ECO:0000313|EMBL:EXB39585.1};	Molecular chaperone (DnaJ superfamily)	GO:0005886,plasma membrane; GO:0005524,ATP binding; GO:0031072,heat shock protein binding; GO:0046872,metal ion binding; GO:0051082,unfolded protein binding; GO:0006457,protein folding; GO:0009408,response to heat	Tryptophan RNA-binding attenuator protein inhibitory protein	Tryptophan RNA-binding attenuator protein inhibitory protein	-	#N/A	greenyellow	3811.62	-0.957398	1.05786e-11	0.987969	7.23314e-17
FtPinG0008266100.01	K01961 acetyl-CoA carboxylase, biotin carboxylase subunit [EC:6.4.1.2 6.3.4.14] | (RefSeq) biotin carboxylase 2, chloroplastic (A)	PREDICTED: biotin carboxylase 2, chloroplastic [Beta vulgaris subsp. vulgaris]	RecName: Full=Biotin carboxylase 1, chloroplastic; EC=6.3.4.14; AltName: Full=Acetyl-CoA carboxylase subunit A 1; Short=ACC; EC=6.4.1.2; Flags: Precursor;	SubName: Full=Uncharacterized protein {ECO:0000313|EMBL:KNA18951.1};	3-Methylcrotonyl-CoA carboxylase, biotin-containing subunit/Propionyl-CoA carboxylase, alpha chain/Acetyl-CoA carboxylase, biotin carboxylase subunit	GO:0009507,chloroplast; GO:0003989,acetyl-CoA carboxylase activity; GO:0005524,ATP binding; GO:0004075,biotin carboxylase activity; GO:0046872,metal ion binding; GO:0006633,fatty acid biosynthetic process; GO:2001295,malonyl-CoA biosynthetic process	ATP-grasp domain	ATP-grasp domain	-	C2	greenyellow	3810.34	-0.957231	1.09709e-11	0.984979	5.88979e-16
FtPinG0003897400.01	K02870 large subunit ribosomal protein L12e | (RefSeq) 60S ribosomal protein L12-3 (A)	hypothetical protein CDL15_Pgr025568 [Punica granatum]	RecName: Full=60S ribosomal protein L12-1;	SubName: Full=Uncharacterized protein {ECO:0000313|EMBL:OWM69719.1};	40S ribosomal protein S2	GO:0009507,chloroplast; GO:0005829,cytosol; GO:0022625,cytosolic large ribosomal subunit; GO:0022626,cytosolic ribosome; GO:0005730,nucleolus; GO:0005634,nucleus; GO:0009506,plasmodesma; GO:0005773,vacuole; GO:0019843,rRNA binding; GO:0003735,structural constituent of ribosome; GO:0008270,zinc ion binding; GO:0009409,response to cold; GO:0000027,ribosomal large subunit assembly; GO:0006412,transl…	Ribosomal protein L11, RNA binding domain	Ribosomal protein L11, RNA binding domain	-	C2	greenyellow	3810.09	-0.974509	8.6015e-14	0.982057	3.15118e-15
FtPinG0005673200.01	K02957 small subunit ribosomal protein S15Ae | (RefSeq) 40S ribosomal protein S15a-5-like (A)	40S ribosomal protein S15a-5-like [Spinacia oleracea]	RecName: Full=40S ribosomal protein S15a-5;	SubName: Full=Uncharacterized protein {ECO:0000313|EMBL:KNA24552.1};	40S ribosomal protein S15/S22	GO:0022626,cytosolic ribosome; GO:0022627,cytosolic small ribosomal subunit; GO:0005739,mitochondrion; GO:0042788,polysomal ribosome; GO:0005773,vacuole; GO:0003735,structural constituent of ribosome; GO:0006412,translation	Ribosomal protein S8	Ribosomal protein S8	-	C2	greenyellow	3809.94	-0.947308	7.6602e-11	0.988811	3.64219e-17
FtPinG0005728700.01	K00627 pyruvate dehydrogenase E2 component (dihydrolipoamide acetyltransferase) [EC:2.3.1.12] | (RefSeq) dihydrolipoyllysine-residue acetyltransferase component 1 of pyruvate dehydrogenase complex, mitochondrial (A)	PREDICTED: dihydrolipoyllysine-residue acetyltransferase component 1 of pyruvate dehydrogenase complex, mitochondrial [Vitis vinifera]	RecName: Full=Dihydrolipoyllysine-residue acetyltransferase component 1 of pyruvate dehydrogenase complex, mitochondrial; EC=2.3.1.12; AltName: Full=Dihydrolipoamide S-acetyltransferase component 1 of pyruvate dehydrogenase complex; AltName: Full=Pyruvate dehydrogenase complex component E2 1; Short=PDC-E2 1; Short=PDCE2 1; Flags: Precursor;	RecName: Full=Dihydrolipoamide acetyltransferase component of pyruvate dehydrogenase complex {ECO:0000256|RuleBase:RU003423}; EC=2.3.1.- {ECO:0000256|RuleBase:RU003423};	Dihydrolipoamide acetyltransferase	GO:0005759,mitochondrial matrix; GO:0045254,pyruvate dehydrogenase complex; GO:0004742,dihydrolipoyllysine-residue acetyltransferase activity; GO:0006096,glycolytic process	Quinolinate phosphoribosyl transferase, N-terminal domain	Quinolinate phosphoribosyl transferase, N-terminal domain	-	C2	greenyellow	3809.48	-0.960541	5.17148e-12	0.985773	3.52596e-16
FtPinG0007678100.01	K14525 ribonucleases P/MRP protein subunit RPP25 [EC:3.1.26.5] | (RefSeq) LOC109751438; ribonuclease P protein subunit p25-like (A)	DEAD-box ATP-dependent RNA helicase 52A-like [Spinacia oleracea]	--	SubName: Full=Uncharacterized protein {ECO:0000313|EMBL:KNA06808.1};	Uncharacterized conserved protein	GO:0003676,nucleic acid binding	Rpp20 subunit of nuclear RNase MRP and P	Rpp20 subunit of nuclear RNase MRP and P	-	C2	greenyellow	3809.34	-0.967231	9.08768e-13	0.985962	3.10845e-16
FtPinG0008316300.01	K02880 large subunit ribosomal protein L17e | (RefSeq) 60S ribosomal protein L17-2 (A)	PREDICTED: 60S ribosomal protein L17-2 [Beta vulgaris subsp. vulgaris]	RecName: Full=60S ribosomal protein L17-2;	SubName: Full=Uncharacterized protein {ECO:0000313|EMBL:KOM25460.1};	60S ribosomal protein L22	GO:0022625,cytosolic large ribosomal subunit; GO:0022626,cytosolic ribosome; GO:0016020,membrane; GO:0005730,nucleolus; GO:0009506,plasmodesma; GO:0042788,polysomal ribosome; GO:0005773,vacuole; GO:0003735,structural constituent of ribosome; GO:0006412,translation	Ribosomal protein L22p/L17e	Ribosomal protein L22p/L17e	-	C2	greenyellow	3808.99	-0.967588	8.20127e-13	0.983912	1.12553e-15
FtPinG0004302400.01	K20352 p24 family protein delta-1 | (RefSeq) transmembrane emp24 domain-containing protein p24delta5-like isoform X1 (A)	transmembrane emp24 domain-containing protein p24delta5-like isoform X1 [Manihot esculenta]	RecName: Full=Transmembrane emp24 domain-containing protein p24delta3; AltName: Full=p24 family protein delta1a; Short=p24delta1a; AltName: Full=p24 family protein delta3; Short=p24delta3; Flags: Precursor;	SubName: Full=Uncharacterized protein {ECO:0000313|EMBL:OAY58249.1};	emp24/gp25L/p24 family of membrane trafficking proteins	GO:0005789,endoplasmic reticulum membrane; GO:0016021,integral component of membrane; GO:0015031,protein transport; GO:0016192,vesicle-mediated transport	emp24/gp25L/p24 family/GOLD	emp24/gp25L/p24 family/GOLD	-	C2	greenyellow	3808.66	-0.950519	4.26838e-11	0.988076	6.64607e-17
FtPinG0001338200.01	K03934 NADH dehydrogenase (ubiquinone) Fe-S protein 1 [EC:1.6.5.3 1.6.99.3] | (RefSeq) NADH dehydrogenase [ubiquinone] iron-sulfur protein 1, mitochondrial (A)	PREDICTED: NADH dehydrogenase [ubiquinone]	RecName: Full=NADH dehydrogenase [ubiquinone] iron-sulfur protein 1, mitochondrial; EC=1.6.5.3; EC=1.6.99.3; AltName: Full=76 kDa mitochondrial complex I subunit; AltName: Full=Complex I-76kD; Short=CI-76kD; AltName: Full=NADH-ubiquinone oxidoreductase 76 kDa subunit; Flags: Precursor;	SubName: Full=Uncharacterized protein {ECO:0000313|EMBL:KMS99190.1};	NADH-ubiquinone oxidoreductase, NDUFS1/75 kDa subunit	GO:0009507,chloroplast; GO:0005747,mitochondrial respiratory chain complex I; GO:0051537,2 iron, 2 sulfur cluster binding; GO:0051539,4 iron, 4 sulfur cluster binding; GO:0009055,electron transfer activity; GO:0046872,metal ion binding; GO:0008137,NADH dehydrogenase (ubiquinone) activity; GO:0042773,ATP synthesis coupled electron transport; GO:0006979,response to oxidative stress	2Fe-2S iron-sulfur cluster binding domain	2Fe-2S iron-sulfur cluster binding domain	-	C2	greenyellow	3808.36	-0.952285	3.04363e-11	0.9874	1.11922e-16
FtPinG0001177000.01	K20359 PRA1 family protein 1 | (RefSeq) hypothetical protein (A)	probable inactive receptor kinase At3g02880 [Chenopodium quinoa]	RecName: Full=Probable inactive receptor kinase At1g48480; Flags: Precursor;	SubName: Full=Uncharacterized protein {ECO:0000313|EMBL:KNA15641.1};	--	GO:0016021,integral component of membrane; GO:0005886,plasma membrane; GO:0009506,plasmodesma; GO:0005774,vacuolar membrane; GO:0005524,ATP binding; GO:0004672,protein kinase activity	FAM163 family	FAM163 family	-	C2	greenyellow	3807.99	-0.956373	1.32075e-11	0.984192	9.54098e-16
FtPinG0006628000.01	K01868 threonyl-tRNA synthetase [EC:6.1.1.3] | (RefSeq) threonine--tRNA ligase, mitochondrial 1-like (A)	PREDICTED: threonine--tRNA ligase, mitochondrial 1-like [Nelumbo nucifera]	RecName: Full=Threonine--tRNA ligase, mitochondrial 1 {ECO:0000305}; EC=6.1.1.3 {ECO:0000305}; AltName: Full=AtSYT1 {ECO:0000303|PubMed:10583378}; AltName: Full=Threonyl-tRNA synthetase {ECO:0000305}; Short=ThrRS {ECO:0000305}; Flags: Precursor;	SubName: Full=threonine--tRNA ligase, mitochondrial 1-like {ECO:0000313|RefSeq:XP_010274327.1};	Threonyl-tRNA synthetase	GO:0005618,cell wall; GO:0009507,chloroplast; GO:0005737,cytoplasm; GO:0005829,cytosol; GO:0016020,membrane; GO:0005739,mitochondrion; GO:0005886,plasma membrane; GO:0005524,ATP binding; GO:0046872,metal ion binding; GO:0004829,threonine-tRNA ligase activity; GO:0006435,threonyl-tRNA aminoacylation	Threonyl and Alanyl tRNA synthetase second additional domain	Threonyl and Alanyl tRNA synthetase second additional domain	-	C2	greenyellow	3807.98	-0.956262	1.35232e-11	0.986168	2.70381e-16
FtPinG0009450200.01	K03626 nascent polypeptide-associated complex subunit alpha | (RefSeq) nascent polypeptide-associated complex subunit alpha-like protein 2 (A)	nascent polypeptide-associated complex subunit alpha-like protein 2 [Sesamum indicum]	RecName: Full=Nascent polypeptide-associated complex subunit alpha-like protein 2; Short=NAC-alpha-like protein 2; AltName: Full=Alpha-NAC-like protein 2;	SubName: Full=Uncharacterized protein {ECO:0000313|EMBL:GAY53087.1};	Transcription factor containing NAC and TS-N domains	GO:0005829,cytosol; GO:0005854,nascent polypeptide-associated complex; GO:0015031,protein transport	NAC domain	NAC domain	-	C2	greenyellow	3806.78	-0.960024	5.83933e-12	0.986187	2.66769e-16
FtPinG0002056300.01	K02991 small subunit ribosomal protein S6e | (RefSeq) 40S ribosomal protein S6 (A)	40S ribosomal protein S6 [Hevea brasiliensis]	RecName: Full=40S ribosomal protein S6;	RecName: Full=40S ribosomal protein S6 {ECO:0000256|PIRNR:PIRNR002129};	40S ribosomal protein S6	GO:0005840,ribosome; GO:0003735,structural constituent of ribosome; GO:0006412,translation	Ribosomal protein S6e	Ribosomal protein S6e	-	C2	greenyellow	3806.12	-0.976751	3.61767e-14	0.984051	1.03695e-15
FtPinG0007169700.01	K02890 large subunit ribosomal protein L22 | (RefSeq) 39S ribosomal protein L22, mitochondrial-like (A)	PREDICTED: 39S ribosomal protein L22, mitochondrial-like [Nelumbo nucifera]	RecName: Full=50S ribosomal protein L22, chloroplastic;	SubName: Full=39S ribosomal protein L22, mitochondrial-like {ECO:0000313|RefSeq:XP_010263080.1};	Mitochondrial/chloroplast ribosomal protein L22	GO:0009507,chloroplast; GO:0015934,large ribosomal subunit; GO:0019843,rRNA binding; GO:0003735,structural constituent of ribosome; GO:0006412,translation	Ribosomal protein L22p/L17e	Ribosomal protein L22p/L17e	-	C2	greenyellow	3806.03	-0.949801	4.88116e-11	0.986309	2.45403e-16
FtPinG0009224900.01	K02918 large subunit ribosomal protein L35e | (RefSeq) 60S ribosomal protein L35-like (A)	60S ribosomal protein L35-like [Sesamum indicum]	RecName: Full=60S ribosomal protein L35;	SubName: Full=60S ribosomal protein L35-like {ECO:0000313|RefSeq:XP_016678827.1};	60S ribosomal protein L35	GO:0005840,ribosome; GO:0003735,structural constituent of ribosome; GO:0006412,translation	Ribosomal L29 protein	Ribosomal L29 protein	-	C2	greenyellow	3805.22	-0.957948	9.37032e-12	0.9824	2.62726e-15
FtPinG0006961200.01	K02947 small subunit ribosomal protein S10e | (RefSeq) 40S ribosomal protein S10-1-like (A)	hypothetical protein F511_00822 [Dorcoceras hygrometricum]	RecName: Full=40S ribosomal protein S10-3;	SubName: Full=S10_plectin domain-containing protein {ECO:0000313|EMBL:GAV76124.1};	40s ribosomal protein s10	GO:0005618,cell wall; GO:0022626,cytosolic ribosome; GO:0022627,cytosolic small ribosomal subunit; GO:0016020,membrane; GO:0042788,polysomal ribosome; GO:0003729,mRNA binding; GO:0003723,RNA binding; GO:0003735,structural constituent of ribosome; GO:0000028,ribosomal small subunit assembly	Plectin/S10 domain	Plectin/S10 domain	-	C2	greenyellow	3804.61	-0.973252	1.35188e-13	0.982312	2.75408e-15
FtPinG0006065100.01	K14573 nucleolar protein 4 | (RefSeq) hypothetical protein (A)	PREDICTED: single-stranded DNA-bindig protein WHY2, mitochondrial [Eucalyptus grandis]	RecName: Full=Single-stranded DNA-binding protein WHY2, mitochondrial; AltName: Full=Protein WHIRLY 2; Short=StWHY2; Flags: Precursor;	SubName: Full=Uncharacterized protein {ECO:0000313|EMBL:KCW47302.1};	--	GO:0005739,mitochondrion; GO:0003677,DNA binding; GO:0003697,single-stranded DNA binding; GO:0006952,defense response; GO:0006281,DNA repair; GO:0006355,regulation of transcription, DNA-templated	Whirly transcription factor	Whirly transcription factor	Whirly	C2	greenyellow	3802.87	-0.944141	1.3171e-10	0.984066	1.02802e-15
[truncated: 2,547 more rows]
