# Supplementary material for: Understanding the Potential Gene Regulatory Network of Starch Biosynthesis in Tartary Buckwheat by RNA-Seq
Source: Int J Mol Sci. 2022 Dec 12;23(24):15774. doi: 10.3390/ijms232415774 (PMC9779217; doi:10.3390/ijms232415774)
Supplement: Supplementary file 1 [file ijms-23-15774-s001.zip › Supplementary Table S5. Significantly enriched pathways for the hub genes in four trait-specific modules at corrected p-value ú╝ 0.05 level..xlsx]

## Sheet: Table S5_corrected p-value<0.05
Supplementary Table S5. Significantly enriched pathways for the hub genes in four trait-specific modules at corrected p-value ＜ 0.05 level.
module	Term Name	MainClass	GeneHitsInSelectedSet	AllGenesInSelectedSet	GeneHitsInBackground	AllGenesInBackground	p-value	Rich factor	GeneListInSelectedSets	corrected p-value(BH method)
greenyellow	A09120 Genetic Information Processing	A09120 Genetic Information Processing	557	2001	2933	20010	0	1.89908	[FtPinG0001353700.01, FtPinG0003592400.01, FtPinG0005721200.01, FtPinG0006602800.01, FtPinG0006802200.01, FtPinG0007463400.01, FtPinG0001843400.01, FtPinG0001536200.01, FtPinG0002056300.01, FtPinG0005323000.01, FtPinG0004795900.01, FtPinG0001896400.01, FtPinG0002483200.01, FtPinG0001372300.01, FtPinG0000777100.01, FtPinG0001401800.01, FtPinG0000831900.01, FtPinG0003897400.01, FtPinG0003958500.01,…	0
	03011 Ribosome	A09180 Brite Hierarchies	284	2001	503	20010	2.22045e-16	5.64612	[FtPinG0004769200.01, FtPinG0005721200.01, FtPinG0006602800.01, FtPinG0007463400.01, FtPinG0007952800.01, FtPinG0001536200.01, FtPinG0002056300.01, FtPinG0000500200.01, FtPinG0001896400.01, FtPinG0002483200.01, FtPinG0001372300.01, FtPinG0003897400.01, FtPinG0002653600.01, FtPinG0004403000.01, FtPinG0005227600.01, FtPinG0007996200.01, FtPinG0003478700.01, FtPinG0007120300.01, FtPinG0002037900.01,…	2.34257e-14
	B09122 Translation	A09120 Genetic Information Processing	357	2001	1163	20010	3.33067e-16	3.06965	[FtPinG0003592400.01, FtPinG0004769200.01, FtPinG0005721200.01, FtPinG0006602800.01, FtPinG0004615100.01, FtPinG0007463400.01, FtPinG0007952800.01, FtPinG0001536200.01, FtPinG0002056300.01, FtPinG0000500200.01, FtPinG0005323000.01, FtPinG0001896400.01, FtPinG0002483200.01, FtPinG0001372300.01, FtPinG0004649500.01, FtPinG0003897400.01, FtPinG0003958500.01, FtPinG0002653600.01, FtPinG0004403000.01,…	2.34257e-14
	04147 Exosome	A09180 Brite Hierarchies	204	2001	1151	20010	3.33067e-16	1.77237	[FtPinG0005479900.01, FtPinG0005559600.01, FtPinG0001658700.01, FtPinG0005842300.01, FtPinG0005224700.01, FtPinG0003601900.01, FtPinG0006469700.01, FtPinG0003272200.01, FtPinG0009719500.01, FtPinG0007463400.01, FtPinG0002284100.01, FtPinG0005482400.01, FtPinG0005311400.01, FtPinG0004649500.01, FtPinG0006778600.01, FtPinG0008430300.01, FtPinG0005960500.01, FtPinG0008700600.01, FtPinG0006543400.01,…	2.34257e-14
	B09182 Protein families: genetic information processing	A09180 Brite Hierarchies	1162	2001	9531	20010	8.88178e-16	1.21918	[FtPinG0001353700.01, FtPinG0003592400.01, FtPinG0002342100.01, FtPinG0001658700.01, FtPinG0005721200.01, FtPinG0006602800.01, FtPinG0000324200.01, FtPinG0006636100.01, FtPinG0003272200.01, FtPinG0007463400.01, FtPinG0000775400.01, FtPinG0004052700.01, FtPinG0003903800.01, FtPinG0004795900.01, FtPinG0001896400.01, FtPinG0001372300.01, FtPinG0004431200.01, FtPinG0000777100.01, FtPinG0005005600.01,…	3.12343e-14
	03010 Ribosome	A09120 Genetic Information Processing	274	2001	478	20010	7.77156e-16	5.73222	[FtPinG0004769200.01, FtPinG0005721200.01, FtPinG0006602800.01, FtPinG0007463400.01, FtPinG0007952800.01, FtPinG0001536200.01, FtPinG0002056300.01, FtPinG0000500200.01, FtPinG0001896400.01, FtPinG0002483200.01, FtPinG0001372300.01, FtPinG0003897400.01, FtPinG0002653600.01, FtPinG0004403000.01, FtPinG0005227600.01, FtPinG0007996200.01, FtPinG0003478700.01, FtPinG0007120300.01, FtPinG0002037900.01,…	3.2796e-14
	B09105 Amino acid metabolism	A09100 Metabolism	138	2001	748	20010	5.87308e-13	1.84492	[FtPinG0001083400.01, FtPinG0004253400.01, FtPinG0005559600.01, FtPinG0004654800.01, FtPinG0008460100.01, FtPinG0001142900.01, FtPinG0001987500.01, FtPinG0005666200.01, FtPinG0003601900.01, FtPinG0004234900.01, FtPinG0006675800.01, FtPinG0009386400.01, FtPinG0000859700.01, FtPinG0004492600.01, FtPinG0005198300.01, FtPinG0004188500.01, FtPinG0006878300.01, FtPinG0005482400.01, FtPinG0001462000.01,…	1.77031e-11
	03036 Chromosome and associated proteins	A09180 Brite Hierarchies	199	2001	1329	20010	2.19646e-09	1.49737	[FtPinG0009468900.01, FtPinG0005842300.01, FtPinG0006636100.01, FtPinG0006469700.01, FtPinG0009719500.01, FtPinG0001567500.01, FtPinG0001098100.01, FtPinG0006700800.01, FtPinG0004188500.01, FtPinG0004052700.01, FtPinG0009214000.01, FtPinG0000361100.01, FtPinG0004649500.01, FtPinG0003958500.01, FtPinG0002237300.01, FtPinG0008430300.01, FtPinG0007211100.01, FtPinG0005546400.01, FtPinG0000943400.01,…	5.79317e-08
	00620 Pyruvate metabolism	A09100 Metabolism	42	2001	161	20010	4.14977e-09	2.6087	[FtPinG0000963500.01, FtPinG0001329000.01, FtPinG0002104700.01, FtPinG0002427700.01, FtPinG0001003800.01, FtPinG0003571600.01, FtPinG0006783500.01, FtPinG0004705900.01, FtPinG0007578700.01, FtPinG0004187300.01, FtPinG0009280000.01, FtPinG0009100100.01, FtPinG0006450000.01, FtPinG0009267300.01, FtPinG0004492600.01, FtPinG0005198300.01, FtPinG0005490900.01, FtPinG0002596300.01, FtPinG0008266100.01,…	9.7289e-08
	03012 Translation factors	A09180 Brite Hierarchies	58	2001	266	20010	8.49807e-09	2.18045	[FtPinG0005672900.01, FtPinG0008342100.01, FtPinG0007998300.01, FtPinG0007129900.01, FtPinG0007263400.01, FtPinG0000968500.01, FtPinG0001658700.01, FtPinG0003081400.01, FtPinG0000911000.01, FtPinG0003511000.01, FtPinG0005065000.01, FtPinG0002839200.01, FtPinG0007525800.01, FtPinG0001664600.01, FtPinG0009006300.01, FtPinG0008744400.01, FtPinG0003477600.01, FtPinG0004886300.01, FtPinG0005708000.01,…	1.79309e-07
	00020 Citrate cycle (TCA cycle)	A09100 Metabolism	28	2001	89	20010	2.03099e-08	3.14607	[FtPinG0000963500.01, FtPinG0008592600.01, FtPinG0003468300.01, FtPinG0001003800.01, FtPinG0003571600.01, FtPinG0006450200.01, FtPinG0006257200.01, FtPinG0009280000.01, FtPinG0005490900.01, FtPinG0002596300.01, FtPinG0004131900.01, FtPinG0000154800.01, FtPinG0007729200.01, FtPinG0006809400.01, FtPinG0001386200.01, FtPinG0006971000.01, FtPinG0002703800.01, FtPinG0001084700.01, FtPinG0004260500.01,…	3.89581e-07
	00290 Valine, leucine and isoleucine biosynthesis	A09100 Metabolism	12	2001	23	20010	4.56487e-07	5.21739	[FtPinG0002354700.01, FtPinG0005198300.01, FtPinG0004654800.01, FtPinG0008142600.01, FtPinG0008569400.01, FtPinG0004847000.01, FtPinG0004063100.01, FtPinG0007528100.01, FtPinG0008585200.01, FtPinG0008164900.01, FtPinG0006013000.01, FtPinG0001789600.01]	8.02656e-06
	00190 Oxidative phosphorylation	A09100 Metabolism	52	2001	258	20010	6.77284e-07	2.0155	[FtPinG0000489700.01, FtPinG0007963600.01, FtPinG0008592600.01, FtPinG0007956700.01, FtPinG0006446700.01, FtPinG0000906300.01, FtPinG0007423400.01, FtPinG0008532700.01, FtPinG0009018500.01, FtPinG0007540100.01, FtPinG0002510500.01, FtPinG0002055600.01, FtPinG0004279700.01, FtPinG0007358000.01, FtPinG0002125100.01, FtPinG0001373500.01, FtPinG0003946200.01, FtPinG0008665900.01, FtPinG0007960700.01,…	1.09928e-05
	00260 Glycine, serine and threonine metabolism	A09100 Metabolism	28	2001	105	20010	9.48616e-07	2.66667	[FtPinG0003391900.01, FtPinG0003579400.01, FtPinG0001142600.01, FtPinG0007654500.01, FtPinG0005671800.01, FtPinG0004253400.01, FtPinG0008701500.01, FtPinG0002364100.01, FtPinG0003391100.01, FtPinG0005192600.01, FtPinG0006221200.01, FtPinG0001462000.01, FtPinG0006809400.01, FtPinG0001530000.01, FtPinG0007787900.01, FtPinG0004762900.01, FtPinG0002356300.01, FtPinG0002459200.01, FtPinG0004260500.01,…	1.4297e-05
	00660 C5-Branched dibasic acid metabolism	A09100 Metabolism	7	2001	9	20010	2.97156e-06	7.77778	[FtPinG0002354700.01, FtPinG0004654800.01, FtPinG0008569400.01, FtPinG0004847000.01, FtPinG0008585200.01, FtPinG0006013000.01, FtPinG0001789600.01]	4.18e-05
	00300 Lysine biosynthesis	A09100 Metabolism	9	2001	16	20010	5.84474e-06	5.625	[FtPinG0003477100.01, FtPinG0004207300.01, FtPinG0005192600.01, FtPinG0006878300.01, FtPinG0008683400.01, FtPinG0005666200.01, FtPinG0008701500.01, FtPinG0006066300.01, FtPinG0004762900.01]	7.70774e-05
	00400 Phenylalanine, tyrosine and tryptophan biosynthesis	A09100 Metabolism	23	2001	91	20010	2.23668e-05	2.52747	[FtPinG0000268200.01, FtPinG0005685100.01, FtPinG0001939900.01, FtPinG0008460100.01, FtPinG0003226400.01, FtPinG0000357100.01, FtPinG0000731200.01, FtPinG0001683300.01, FtPinG0007899100.01, FtPinG0006800300.01, FtPinG0004256000.01, FtPinG0006570700.01, FtPinG0001358200.01, FtPinG0005771100.01, FtPinG0004116800.01, FtPinG0003998300.01, FtPinG0008528600.01, FtPinG0004771100.01, FtPinG0007787900.01,…	0.000277611
	00061 Fatty acid biosynthesis	A09100 Metabolism	22	2001	89	20010	4.83072e-05	2.47191	[FtPinG0008605900.01, FtPinG0002104700.01, FtPinG0002427700.01, FtPinG0006785000.01, FtPinG0004388100.01, FtPinG0002161100.01, FtPinG0006987500.01, FtPinG0007806500.01, FtPinG0001982700.01, FtPinG0001854500.01, FtPinG0002117900.01, FtPinG0005151500.01, FtPinG0008532700.01, FtPinG0006450000.01, FtPinG0007806100.01, FtPinG0005122800.01, FtPinG0008266100.01, FtPinG0008870300.01, FtPinG0004272400.01,…	0.000536465
	00630 Glyoxylate and dicarboxylate metabolism	A09100 Metabolism	26	2001	114	20010	4.66775e-05	2.2807	[FtPinG0003391900.01, FtPinG0000963500.01, FtPinG0001142600.01, FtPinG0005671800.01, FtPinG0004705900.01, FtPinG0009280000.01, FtPinG0002364100.01, FtPinG0003391100.01, FtPinG0001004400.01, FtPinG0007729200.01, FtPinG0006809400.01, FtPinG0001530000.01, FtPinG0006587300.01, FtPinG0001931800.01, FtPinG0002459200.01, FtPinG0001992600.01, FtPinG0004260500.01, FtPinG0006946200.01, FtPinG0007445500.01,…	0.000547163
	04145 Phagosome	A09140 Cellular Processes	27	2001	123	20010	6.83154e-05	2.19512	[FtPinG0007963600.01, FtPinG0007956700.01, FtPinG0005325500.01, FtPinG0000906300.01, FtPinG0001238200.01, FtPinG0007423400.01, FtPinG0000062000.01, FtPinG0007540100.01, FtPinG0004450700.01, FtPinG0004707200.01, FtPinG0000370000.01, FtPinG0001182400.01, FtPinG0008486000.01, FtPinG0005081700.01, FtPinG0001624100.01, FtPinG0005325300.01, FtPinG0002301700.01, FtPinG0000770900.01, FtPinG0008665900.01,…	0.000720727
	01007 Amino acid related enzymes	A09180 Brite Hierarchies	32	2001	160	20010	0.000103805	2	[FtPinG0006457200.01, FtPinG0003592400.01, FtPinG0005685100.01, FtPinG0006776600.01, FtPinG0005666200.01, FtPinG0008851500.01, FtPinG0006221200.01, FtPinG0006263700.01, FtPinG0006026500.01, FtPinG0006137300.01, FtPinG0005488900.01, FtPinG0006628000.01, FtPinG0009554800.01, FtPinG0008162900.01, FtPinG0002002200.01, FtPinG0003094900.01, FtPinG0007681500.01, FtPinG0008770200.01, FtPinG0008996000.01,…	0.001043
	B09108 Metabolism of cofactors and vitamins	A09100 Metabolism	69	2001	448	20010	0.000188237	1.54018	[FtPinG0004654800.01, FtPinG0005224700.01, FtPinG0007806500.01, FtPinG0001982700.01, FtPinG0008851500.01, FtPinG0009203700.01, FtPinG0008164900.01, FtPinG0002509700.01, FtPinG0002284100.01, FtPinG0002562700.01, FtPinG0005122800.01, FtPinG0001647900.01, FtPinG0005011100.01, FtPinG0004106900.01, FtPinG0000425900.01, FtPinG0008935700.01, FtPinG0001530000.01, FtPinG0008390900.01, FtPinG0007179400.01,…	0.00180537
	00261 Monobactam biosynthesis	A09100 Metabolism	6	2001	11	20010	0.000294073	5.45455	[FtPinG0005192600.01, FtPinG0006878300.01, FtPinG0000806900.01, FtPinG0008683400.01, FtPinG0006066300.01, FtPinG0004762900.01]	0.0026978
	03050 Proteasome	A09120 Genetic Information Processing	26	2001	129	20010	0.000391068	2.0155	[FtPinG0008363500.01, FtPinG0001571700.01, FtPinG0001312300.01, FtPinG0008099700.01, FtPinG0002920600.01, FtPinG0000941800.01, FtPinG0007109600.01, FtPinG0009620000.01, FtPinG0005770700.01, FtPinG0003504100.01, FtPinG0007569900.01, FtPinG0006989200.01, FtPinG0004538300.01, FtPinG0000161500.01, FtPinG0006543400.01, FtPinG0009104700.01, FtPinG0005131500.01, FtPinG0007128000.01, FtPinG0000266600.01,…	0.00343814
	00010 Glycolysis / Gluconeogenesis	A09100 Metabolism	39	2001	228	20010	0.000604279	1.71053	[FtPinG0005967600.01, FtPinG0001329000.01, FtPinG0001373100.01, FtPinG0005479900.01, FtPinG0007654500.01, FtPinG0001003800.01, FtPinG0003571600.01, FtPinG0006783500.01, FtPinG0004705900.01, FtPinG0000780400.01, FtPinG0007578700.01, FtPinG0003207000.01, FtPinG0004187300.01, FtPinG0002510800.01, FtPinG0004492600.01, FtPinG0005490900.01, FtPinG0002596300.01, FtPinG0006342000.01, FtPinG0006809400.01,…	0.00510011
	B09101 Carbohydrate metabolism	A09100 Metabolism	198	2001	1597	20010	0.00068567	1.23982	[FtPinG0000200000.01, FtPinG0008592600.01, FtPinG0004197000.01, FtPinG0004513700.01, FtPinG0002427700.01, FtPinG0006450500.01, FtPinG0005479900.01, FtPinG0001083400.01, FtPinG0004654800.01, FtPinG0008639900.01, FtPinG0004492600.01, FtPinG0005198300.01, FtPinG0008509000.01, FtPinG0005311400.01, FtPinG0001530000.01, FtPinG0004350100.01, FtPinG0006148100.01, FtPinG0005969400.01, FtPinG0002128700.01,…	0.00556448
	00513 Various types of N-glycan biosynthesis	A09100 Metabolism	13	2001	50	20010	0.000988105	2.6	[FtPinG0002242400.01, FtPinG0009267500.01, FtPinG0005021800.01, FtPinG0000896300.01, FtPinG0005187100.01, FtPinG0008311800.01, FtPinG0001843400.01, FtPinG0005713900.01, FtPinG0009400200.01, FtPinG0004453900.01, FtPinG0004890600.01, FtPinG0004392200.01, FtPinG0003527000.01]	0.00772186
	A09180 Brite Hierarchies	A09180 Brite Hierarchies	1516	2001	14592	20010	0.00129369	1.03893	[FtPinG0008069400.01, FtPinG0001353700.01, FtPinG0003592400.01, FtPinG0002342100.01, FtPinG0005559600.01, FtPinG0001658700.01, FtPinG0005721200.01, FtPinG0006602800.01, FtPinG0000324200.01, FtPinG0009670500.01, FtPinG0006636100.01, FtPinG0005224700.01, FtPinG0003272200.01, FtPinG0007463400.01, FtPinG0000775400.01, FtPinG0007448200.01, FtPinG0004052700.01, FtPinG0003903800.01, FtPinG0000148000.01,…	0.00974886
	B09123 Folding, sorting and degradation	A09120 Genetic Information Processing	141	2001	1105	20010	0.00134336	1.27602	[FtPinG0008363500.01, FtPinG0002242400.01, FtPinG0001353700.01, FtPinG0002704900.01, FtPinG0008196000.01, FtPinG0001312300.01, FtPinG0002579000.01, FtPinG0006802200.01, FtPinG0004298100.01, FtPinG0009348000.01, FtPinG0003207000.01, FtPinG0007463400.01, FtPinG0007275700.01, FtPinG0001843400.01, FtPinG0001536200.01, FtPinG0003706300.01, FtPinG0001285700.01, FtPinG0001834700.01, FtPinG0000831900.01,…	0.00977408
	00670 One carbon pool by folate	A09100 Metabolism	9	2001	29	20010	0.00153598	3.10345	[FtPinG0002284100.01, FtPinG0006203600.01, FtPinG0006789300.01, FtPinG0001142600.01, FtPinG0002459200.01, FtPinG0005224700.01, FtPinG0001530000.01, FtPinG0008729800.01, FtPinG0008390900.01]	0.0108031
	B09102 Energy metabolism	A09100 Metabolism	78	2001	560	20010	0.00162908	1.39286	[FtPinG0000489700.01, FtPinG0007963600.01, FtPinG0008592600.01, FtPinG0001373100.01, FtPinG0005479900.01, FtPinG0007956700.01, FtPinG0006446700.01, FtPinG0000906300.01, FtPinG0006708000.01, FtPinG0007423400.01, FtPinG0008532700.01, FtPinG0009280000.01, FtPinG0009018500.01, FtPinG0007540100.01, FtPinG0002510500.01, FtPinG0002055600.01, FtPinG0004279700.01, FtPinG0007358000.01, FtPinG0008132300.01,…	0.0110883
	00640 Propanoate metabolism	A09100 Metabolism	14	2001	60	20010	0.00199452	2.33333	[FtPinG0002104700.01, FtPinG0002427700.01, FtPinG0001084700.01, FtPinG0004260500.01, FtPinG0004705900.01, FtPinG0005020900.01, FtPinG0007445500.01, FtPinG0006450000.01, FtPinG0002697100.01, FtPinG0003700900.01, FtPinG0008266100.01, FtPinG0006809400.01, FtPinG0002703800.01, FtPinG0007103900.01]	0.0131514
	00340 Histidine metabolism	A09100 Metabolism	11	2001	42	20010	0.00223037	2.61905	[FtPinG0008586300.01, FtPinG0009443900.01, FtPinG0001329000.01, FtPinG0006515500.01, FtPinG0000164400.01, FtPinG0000340400.01, FtPinG0008718700.01, FtPinG0004336400.01, FtPinG0006800300.01, FtPinG0001213800.01, FtPinG0004983400.01]	0.0138414
	00220 Arginine biosynthesis	A09100 Metabolism	12	2001	48	20010	0.00220057	2.5	[FtPinG0007257100.01, FtPinG0005622500.01, FtPinG0009366300.01, FtPinG0006263700.01, FtPinG0005482400.01, FtPinG0005611800.01, FtPinG0001987500.01, FtPinG0003601900.01, FtPinG0000269800.01, FtPinG0008972000.01, FtPinG0004234900.01, FtPinG0004256000.01]	0.0140703
	00650 Butanoate metabolism	A09100 Metabolism	10	2001	38	20010	0.00336422	2.63158	[FtPinG0004965700.01, FtPinG0001083800.01, FtPinG0001083400.01, FtPinG0006336100.01, FtPinG0002064100.01, FtPinG0004654800.01, FtPinG0001808500.01, FtPinG0004847000.01, FtPinG0008771000.01, FtPinG0001789600.01]	0.0202815
	00970 Aminoacyl-tRNA biosynthesis	A09120 Genetic Information Processing	23	2001	128	20010	0.00394764	1.79688	[FtPinG0006457200.01, FtPinG0008770200.01, FtPinG0003592400.01, FtPinG0006776600.01, FtPinG0008996000.01, FtPinG0008972700.01, FtPinG0007966200.01, FtPinG0004300200.01, FtPinG0001634100.01, FtPinG0005437000.01, FtPinG0002463300.01, FtPinG0009275500.01, FtPinG0000653200.01, FtPinG0006026500.01, FtPinG0006137300.01, FtPinG0006628000.01, FtPinG0009554800.01, FtPinG0002433400.01, FtPinG0002002200.01,…	0.0231376
	02044 Secretion system	A09180 Brite Hierarchies	13	2001	58	20010	0.00413285	2.24138	[FtPinG0009000200.01, FtPinG0003085000.01, FtPinG0002301700.01, FtPinG0001238200.01, FtPinG0004016400.01, FtPinG0000837800.01, FtPinG0001834700.01, FtPinG0008720200.01, FtPinG0007648600.01, FtPinG0007535900.01, FtPinG0003668900.01, FtPinG0005484200.01, FtPinG0008581000.01]	0.0235684
	02048 Prokaryotic defense system	A09180 Brite Hierarchies	8	2001	28	20010	0.0049186	2.85714	[FtPinG0007545500.01, FtPinG0006631600.01, FtPinG0006897400.01, FtPinG0008972700.01, FtPinG0007966200.01, FtPinG0001929900.01, FtPinG0006313300.01, FtPinG0008718500.01]	0.0273112
	03019 Messenger RNA biogenesis	A09180 Brite Hierarchies	102	2001	796	20010	0.0052023	1.28141	[FtPinG0008342100.01, FtPinG0008196000.01, FtPinG0005162100.01, FtPinG0002579000.01, FtPinG0009721600.01, FtPinG0006969400.01, FtPinG0008774900.01, FtPinG0003207000.01, FtPinG0007275700.01, FtPinG0009716300.01, FtPinG0002216900.01, FtPinG0003511000.01, FtPinG0003706300.01, FtPinG0003904000.01, FtPinG0004649500.01, FtPinG0005326000.01, FtPinG0003958500.01, FtPinG0004821100.01, FtPinG0007525800.01,…	0.0281458
	00860 Porphyrin and chlorophyll metabolism	A09100 Metabolism	15	2001	74	20010	0.00590049	2.02703	[FtPinG0006711900.01, FtPinG0008972700.01, FtPinG0009043400.01, FtPinG0007966200.01, FtPinG0008840400.01, FtPinG0006746600.01, FtPinG0002162600.01, FtPinG0008851500.01, FtPinG0002562700.01, FtPinG0006351600.01, FtPinG0005577100.01, FtPinG0005488900.01, FtPinG0000425900.01, FtPinG0002448700.01, FtPinG0009720600.01]	0.0303659
	A09100 Metabolism	A09100 Metabolism	550	2001	5027	20010	0.0058015	1.09409	[FtPinG0008069400.01, FtPinG0000200000.01, FtPinG0004513700.01, FtPinG0003592400.01, FtPinG0001387000.01, FtPinG0005479900.01, FtPinG0005559600.01, FtPinG0004654800.01, FtPinG0005224700.01, FtPinG0007423400.01, FtPinG0001843400.01, FtPinG0008639900.01, FtPinG0009386400.01, FtPinG0004492600.01, FtPinG0006878300.01, FtPinG0008509000.01, FtPinG0001530000.01, FtPinG0006148100.01, FtPinG0004279700.01,…	0.0306029
	00510 N-Glycan biosynthesis	A09100 Metabolism	15	2001	75	20010	0.00671004	2	[FtPinG0002242400.01, FtPinG0005560100.01, FtPinG0009267500.01, FtPinG0005021800.01, FtPinG0000896300.01, FtPinG0005167900.01, FtPinG0005187100.01, FtPinG0008311800.01, FtPinG0001843400.01, FtPinG0005713900.01, FtPinG0009400200.01, FtPinG0000132300.01, FtPinG0004890600.01, FtPinG0004392200.01, FtPinG0003527000.01]	0.03371
	03051 Proteasome	A09180 Brite Hierarchies	36	2001	239	20010	0.00835116	1.50628	[FtPinG0008363500.01, FtPinG0001353700.01, FtPinG0001571700.01, FtPinG0001312300.01, FtPinG0008099700.01, FtPinG0002920600.01, FtPinG0000941800.01, FtPinG0006014200.01, FtPinG0007109600.01, FtPinG0000911000.01, FtPinG0009620000.01, FtPinG0005770700.01, FtPinG0003504100.01, FtPinG0007569900.01, FtPinG0008892700.01, FtPinG0006989200.01, FtPinG0002180300.01, FtPinG0004538300.01, FtPinG0005960500.01,…	0.040979
pink	B09182 Protein families: genetic information processing	A09180 Brite Hierarchies	129	164	9531	20010	3.33067e-16	1.65141	[FtPinG0001208800.01, FtPinG0000937700.01, FtPinG0002725100.01, FtPinG0003681900.01, FtPinG0002385100.01, FtPinG0000981500.01, FtPinG0005663100.01, FtPinG0001828000.01, FtPinG0008365200.01, FtPinG0008608500.01, FtPinG0002588800.01, FtPinG0001472000.01, FtPinG0006695900.01, FtPinG0006486800.01, FtPinG0009039100.01, FtPinG0006040700.01, FtPinG0003648200.01, FtPinG0008056200.01, FtPinG0000983400.01,…	3.79696e-14
	03009 Ribosome biogenesis	A09180 Brite Hierarchies	30	164	660	20010	1.77636e-14	5.54601	[FtPinG0002936200.01, FtPinG0002998400.01, FtPinG0004947800.01, FtPinG0008682000.01, FtPinG0009564700.01, FtPinG0009515900.01, FtPinG0006801600.01, FtPinG0005032800.01, FtPinG0006513600.01, FtPinG0006965400.01, FtPinG0008236400.01, FtPinG0003166200.01, FtPinG0004402000.01, FtPinG0002832000.01, FtPinG0006966600.01, FtPinG0007012800.01, FtPinG0008434200.01, FtPinG0009402400.01, FtPinG0003461800.01,…	1.01252e-12
	A09120 Genetic Information Processing	A09120 Genetic Information Processing	60	164	2933	20010	2.66365e-12	2.49599	[FtPinG0001447300.01, FtPinG0004839500.01, FtPinG0001208800.01, FtPinG0003415300.01, FtPinG0000937700.01, FtPinG0000936900.01, FtPinG0009548000.01, FtPinG0003681900.01, FtPinG0002385100.01, FtPinG0007175400.01, FtPinG0000981500.01, FtPinG0002732600.01, FtPinG0005663100.01, FtPinG0007483900.01, FtPinG0001743100.01, FtPinG0005073300.01, FtPinG0002833800.01, FtPinG0008365200.01, FtPinG0005595800.01,…	1.01219e-10
	A09180 Brite Hierarchies	A09180 Brite Hierarchies	149	164	14592	20010	9.12046e-09	1.24588	[FtPinG0001208800.01, FtPinG0000937700.01, FtPinG0002725100.01, FtPinG0003681900.01, FtPinG0002385100.01, FtPinG0000981500.01, FtPinG0005663100.01, FtPinG0002605500.01, FtPinG0000876500.01, FtPinG0001828000.01, FtPinG0008365200.01, FtPinG0008608500.01, FtPinG0002588800.01, FtPinG0001472000.01, FtPinG0006695900.01, FtPinG0006486800.01, FtPinG0009039100.01, FtPinG0006040700.01, FtPinG0003648200.01,…	2.59933e-07
	03051 Proteasome	A09180 Brite Hierarchies	13	164	239	20010	9.03294e-08	6.63665	[FtPinG0001447300.01, FtPinG0001208800.01, FtPinG0006695900.01, FtPinG0001593900.01, FtPinG0009548000.01, FtPinG0006460200.01, FtPinG0005663100.01, FtPinG0001743100.01, FtPinG0006739200.01, FtPinG0007170000.01, FtPinG0001828000.01, FtPinG0004849600.01, FtPinG0005595800.01]	2.05951e-06
	03050 Proteasome	A09120 Genetic Information Processing	10	164	129	20010	1.1053e-07	9.45831	[FtPinG0001447300.01, FtPinG0006739200.01, FtPinG0001208800.01, FtPinG0006695900.01, FtPinG0009548000.01, FtPinG0006460200.01, FtPinG0004849600.01, FtPinG0005663100.01, FtPinG0005595800.01, FtPinG0001743100.01]	2.10007e-06
	03008 Ribosome biogenesis in eukaryotes	A09120 Genetic Information Processing	11	164	202	20010	9.03384e-07	6.64423	[FtPinG0008434200.01, FtPinG0002936200.01, FtPinG0002998400.01, FtPinG0007170000.01, FtPinG0008682000.01, FtPinG0002214200.01, FtPinG0007482500.01, FtPinG0000170800.01, FtPinG0006801600.01, FtPinG0007973200.01, FtPinG0006966600.01]	1.47122e-05
	B09122 Translation	A09120 Genetic Information Processing	24	164	1163	20010	2.73461e-05	2.51788	[FtPinG0008434200.01, FtPinG0004839500.01, FtPinG0002936200.01, FtPinG0005797000.01, FtPinG0002998400.01, FtPinG0008682000.01, FtPinG0003415300.01, FtPinG0000937700.01, FtPinG0000936900.01, FtPinG0002385100.01, FtPinG0000684100.01, FtPinG0000981500.01, FtPinG0006801600.01, FtPinG0005032800.01, FtPinG0009638100.01, FtPinG0007170000.01, FtPinG0002833800.01, FtPinG0008365200.01, FtPinG0002214200.01,…	0.000389682
	03040 Spliceosome	A09120 Genetic Information Processing	12	164	354	20010	3.68014e-05	4.13601	[FtPinG0004839500.01, FtPinG0009638100.01, FtPinG0004723500.01, FtPinG0001327100.01, FtPinG0008365200.01, FtPinG0001884300.01, FtPinG0009692000.01, FtPinG0000981500.01, FtPinG0003648200.01, FtPinG0007879800.01, FtPinG0007176700.01, FtPinG0004561500.01]	0.000419536
	B09121 Transcription	A09120 Genetic Information Processing	15	164	535	20010	3.57355e-05	3.4209	[FtPinG0004839500.01, FtPinG0006486800.01, FtPinG0004723500.01, FtPinG0003681900.01, FtPinG0009692000.01, FtPinG0000981500.01, FtPinG0003648200.01, FtPinG0007483900.01, FtPinG0007176700.01, FtPinG0009638100.01, FtPinG0001327100.01, FtPinG0008365200.01, FtPinG0001884300.01, FtPinG0007879800.01, FtPinG0004561500.01]	0.00045265
	03041 Spliceosome	A09180 Brite Hierarchies	16	164	689	20010	0.000178282	2.83337	[FtPinG0004839500.01, FtPinG0004723500.01, FtPinG0004123500.01, FtPinG0009692000.01, FtPinG0000981500.01, FtPinG0003648200.01, FtPinG0005128400.01, FtPinG0007176700.01, FtPinG0005807900.01, FtPinG0009638100.01, FtPinG0001327100.01, FtPinG0008365200.01, FtPinG0008608500.01, FtPinG0001884300.01, FtPinG0007879800.01, FtPinG0004561500.01]	0.00184765
	B09123 Folding, sorting and degradation	A09120 Genetic Information Processing	21	164	1105	20010	0.000282191	2.31878	[FtPinG0001447300.01, FtPinG0001208800.01, FtPinG0006695900.01, FtPinG0009548000.01, FtPinG0006460200.01, FtPinG0000653300.01, FtPinG0007175400.01, FtPinG0002422200.01, FtPinG0005663100.01, FtPinG0005491400.01, FtPinG0001743100.01, FtPinG0006739200.01, FtPinG0005073300.01, FtPinG0009017500.01, FtPinG0001469200.01, FtPinG0003542200.01, FtPinG0006626400.01, FtPinG0004849600.01, FtPinG0005595800.01,…	0.00268081
	03019 Messenger RNA biogenesis	A09180 Brite Hierarchies	16	164	796	20010	0.000864044	2.45251	[FtPinG0004839500.01, FtPinG0004123500.01, FtPinG0002385100.01, FtPinG0000653300.01, FtPinG0004066200.01, FtPinG0007175400.01, FtPinG0002422200.01, FtPinG0000981500.01, FtPinG0007176700.01, FtPinG0009638100.01, FtPinG0009634500.01, FtPinG0002833800.01, FtPinG0008365200.01, FtPinG0000173100.01, FtPinG0001469200.01, FtPinG0006307900.01]	0.007577
	03015 mRNA surveillance pathway	A09120 Genetic Information Processing	7	164	199	20010	0.00129422	4.29189	[FtPinG0004839500.01, FtPinG0009638100.01, FtPinG0002833800.01, FtPinG0008365200.01, FtPinG0000173100.01, FtPinG0002385100.01, FtPinG0000981500.01]	0.0105387
	03013 Nucleocytoplasmic transport	A09120 Genetic Information Processing	6	164	198	20010	0.0058999	3.69734	[FtPinG0004839500.01, FtPinG0009638100.01, FtPinG0000937700.01, FtPinG0008365200.01, FtPinG0000981500.01, FtPinG0005032800.01]	0.0448392
lightcyan	00500 Starch and sucrose metabolism	A09100 Metabolism	6	57	408	20010	0.00104476	5.16254	[FtPinG0007591900.01, FtPinG0006062300.01, FtPinG0000359400.01, FtPinG0002060800.01, FtPinG0000055300.01, FtPinG0008482000.01]	0.0741778
	B09101 Carbohydrate metabolism	A09100 Metabolism	11	57	1597	20010	0.00487694	2.41802	[FtPinG0007591900.01, FtPinG0006062300.01, FtPinG0009056300.01, FtPinG0006731100.01, FtPinG0007491900.01, FtPinG0000359400.01, FtPinG0002060800.01, FtPinG0000055300.01, FtPinG0000428300.01, FtPinG0003248200.01, FtPinG0008482000.01]	0.0865658
brown	B09101 Carbohydrate metabolism	A09100 Metabolism	47	268	1597	20010	2.39809e-07	2.19738	[FtPinG0009585500.01, FtPinG0003197500.01, FtPinG0005517700.01, FtPinG0004409300.01, FtPinG0009517500.01, FtPinG0005939600.01, FtPinG0005854800.01, FtPinG0000270200.01, FtPinG0000391000.01, FtPinG0003333600.01, FtPinG0003226800.01, FtPinG0001757900.01, FtPinG0006827100.01, FtPinG0008478000.01, FtPinG0008757000.01, FtPinG0003242300.01, FtPinG0007988700.01, FtPinG0008844900.01, FtPinG0009214900.01,…	3.54917e-05
	00500 Starch and sucrose metabolism	A09100 Metabolism	17	268	408	20010	3.90698e-05	3.11101	[FtPinG0009585500.01, FtPinG0003197500.01, FtPinG0005517700.01, FtPinG0000080700.01, FtPinG0009517500.01, FtPinG0000230100.01, FtPinG0008884100.01, FtPinG0005939600.01, FtPinG0007588800.01, FtPinG0007076400.01, FtPinG0003226800.01, FtPinG0001757900.01, FtPinG0008757000.01, FtPinG0007988700.01, FtPinG0008844900.01, FtPinG0001894900.01, FtPinG0008255100.01]	0.00289117
	A09100 Metabolism	A09100 Metabolism	95	268	5027	20010	9.83735e-05	1.411	[FtPinG0001028800.01, FtPinG0009585500.01, FtPinG0002666800.01, FtPinG0005939600.01, FtPinG0005522700.01, FtPinG0005732600.01, FtPinG0003192500.01, FtPinG0008008600.01, FtPinG0000391000.01, FtPinG0002035500.01, FtPinG0000901000.01, FtPinG0003226800.01, FtPinG0002087800.01, FtPinG0005978800.01, FtPinG0008478000.01, FtPinG0003242300.01, FtPinG0006875800.01, FtPinG0005855400.01, FtPinG0005677700.01,…	0.00485309
	00052 Galactose metabolism	A09100 Metabolism	9	268	163	20010	0.000360816	4.12256	[FtPinG0009021800.01, FtPinG0005517700.01, FtPinG0000692300.01, FtPinG0008757000.01, FtPinG0005105700.01, FtPinG0005951400.01, FtPinG0002189200.01, FtPinG0000391000.01, FtPinG0002723300.01]	0.0133502
	04712 Circadian rhythm - plant	A09150 Organismal Systems	8	268	149	20010	0.00091418	4.00881	[FtPinG0005387300.01, FtPinG0009564600.01, FtPinG0000281400.01, FtPinG0007903400.01, FtPinG0002714200.01, FtPinG0008810800.01, FtPinG0002597300.01, FtPinG0005184600.01]	0.0270597
